# Supplementary material for: ZmEREB180 modulates waterlogging tolerance in maize by regulating root development and antioxidant gene expression
Source: Plant Biotechnol J. 2025 Mar 9;23(6):2062–4. doi: 10.1111/pbi.70030 (PMC12120909; doi:10.1111/pbi.70030)
Supplement: Supplementary file 7 — Table S1 The peaks identified in ZmEREB180 tsCut&Tag. [file PBI-23-2062-s005.xlsx]

## Sheet: 180-1_peak.annotation
Table S1. The peaks identified in ZmEREB180 tsCut&Tag.
Peak_name	Chr	Peak_start	Peak_end	Peak_width	annotation	geneChr	geneStart	geneEnd	geneLength	geneStrand	geneId	transcriptId	distanceToTSS
180-1_peak_1	1	1514691	1514911	221	Intron (Zm00001d027278_T001/Zm00001d027278, intron 36 of 50)	1	1523249	1533074	9826	1	Zm00001d027278	Zm00001d027278_T122	-8338
180-1_peak_2	1	1940247	1940629	383	Promoter (1-2kb)	1	1938725	1939294	570	1	Zm00001d027290	Zm00001d027290_T001	1522
180-1_peak_3	1	2635993	2636220	228	Promoter (<=1kb)	1	2629290	2635834	6545	2	Zm00001d027309	Zm00001d027309_T008	-159
180-1_peak_4	1	2818835	2819055	221	Promoter (<=1kb)	1	2818955	2826448	7494	1	Zm00001d027317	Zm00001d027317_T001	0
180-1_peak_5	1	2934085	2934367	283	Promoter (<=1kb)	1	2934269	2934775	507	1	Zm00001d027323	Zm00001d027323_T001	0
180-1_peak_6	1	2974216	2974717	502	Promoter (<=1kb)	1	2974258	2976935	2678	1	Zm00001d027325	Zm00001d027325_T001	0
180-1_peak_7	1	2980387	2980632	246	Intron (Zm00001d027326_T001/Zm00001d027326, intron 17 of 19)	1	2974404	2976813	2410	1	Zm00001d027325	Zm00001d027325_T003	5983
180-1_peak_8	1	3124008	3124234	227	Promoter (<=1kb)	1	3124648	3135817	11170	1	Zm00001d027334	Zm00001d027334_T001	-414
180-1_peak_9	1	3230428	3231103	676	Promoter (<=1kb)	1	3231117	3231836	720	1	Zm00001d027338	Zm00001d027338_T001	-14
180-1_peak_10	1	3573144	3573564	421	Promoter (<=1kb)	1	3573479	3575207	1729	1	Zm00001d027355	Zm00001d027355_T001	0
180-1_peak_11	1	3574639	3575017	379	Promoter (1-2kb)	1	3573556	3575201	1646	1	Zm00001d027355	Zm00001d027355_T002	1083
180-1_peak_12	1	3771812	3772100	289	Promoter (<=1kb)	1	3772168	3775082	2915	1	Zm00001d027362	Zm00001d027362_T001	-68
180-1_peak_13	1	4120460	4120721	262	Promoter (<=1kb)	1	4118772	4120596	1825	2	Zm00001d027385	Zm00001d027385_T005	0
180-1_peak_14	1	4136479	4136843	365	Promoter (<=1kb)	1	4133373	4135619	2247	2	Zm00001d027387	Zm00001d027387_T001	-860
180-1_peak_15	1	4137961	4138951	991	Promoter (2-3kb)	1	4133373	4135619	2247	2	Zm00001d027387	Zm00001d027387_T001	-2342
180-1_peak_16	1	4139665	4140069	405	Promoter (2-3kb)	1	4143058	4147651	4594	1	Zm00001d027388	Zm00001d027388_T001	-2989
180-1_peak_17	1	4140480	4140769	290	Promoter (2-3kb)	1	4143058	4147651	4594	1	Zm00001d027388	Zm00001d027388_T001	-2289
180-1_peak_18	1	4141043	4141783	741	Promoter (1-2kb)	1	4143058	4147651	4594	1	Zm00001d027388	Zm00001d027388_T001	-1275
180-1_peak_19	1	4718448	4718668	221	Distal Intergenic	1	4718946	4722343	3398	2	Zm00001d027411	Zm00001d027411_T001	3675
180-1_peak_20	1	4720458	4720749	292	Promoter (1-2kb)	1	4718946	4722343	3398	2	Zm00001d027411	Zm00001d027411_T001	1594
180-1_peak_21	1	4736747	4737128	382	Promoter (<=1kb)	1	4724456	4736772	12317	2	Zm00001d027412	Zm00001d027412_T003	0
180-1_peak_22	1	4916362	4916932	571	Promoter (1-2kb)	1	4909805	4914685	4881	2	Zm00001d027423	Zm00001d027423_T002	-1677
180-1_peak_23	1	5121803	5122023	221	Promoter (1-2kb)	1	5123182	5127657	4476	1	Zm00001d027431	Zm00001d027431_T001	-1159
180-1_peak_24	1	5135979	5136300	322	Distal Intergenic	1	5123617	5127747	4131	1	Zm00001d027431	Zm00001d027431_T003	12362
180-1_peak_25	1	5143333	5143586	254	Distal Intergenic	1	5159303	5161741	2439	1	Zm00001d027434	Zm00001d027434_T001	-15717
180-1_peak_26	1	5158894	5159421	528	Promoter (<=1kb)	1	5159303	5161741	2439	1	Zm00001d027434	Zm00001d027434_T001	0
180-1_peak_27	1	5161185	5161715	531	Promoter (1-2kb)	1	5159303	5161741	2439	1	Zm00001d027434	Zm00001d027434_T001	1882
180-1_peak_28	1	5208152	5208449	298	3' UTR	1	5203115	5208577	5463	1	Zm00001d027435	Zm00001d027435_T002	5037
180-1_peak_29	1	5331049	5331511	463	Promoter (1-2kb)	1	5332339	5332716	378	2	Zm00001d027437	Zm00001d027437_T001	1205
180-1_peak_30	1	5425030	5425527	498	Promoter (2-3kb)	1	5422920	5423669	750	1	Zm00001d027440	Zm00001d027440_T001	2110
180-1_peak_31	1	5495929	5496281	353	Distal Intergenic	1	5496540	5500161	3622	2	Zm00001d027447	Zm00001d027447_T001	3880
180-1_peak_32	1	5496401	5497013	613	5' UTR	1	5496540	5500161	3622	2	Zm00001d027447	Zm00001d027447_T001	3148
180-1_peak_33	1	5524956	5525206	251	Promoter (<=1kb)	1	5525424	5526840	1417	1	Zm00001d027449	Zm00001d027449_T001	-218
180-1_peak_34	1	5815339	5815594	256	Promoter (1-2kb)	1	5816871	5819671	2801	1	Zm00001d027461	Zm00001d027461_T001	-1277
180-1_peak_35	1	6254194	6254630	437	Promoter (2-3kb)	1	6246884	6251356	4473	2	Zm00001d027479	Zm00001d027479_T002	-2838
180-1_peak_36	1	6255330	6255726	397	Distal Intergenic	1	6246884	6251356	4473	2	Zm00001d027479	Zm00001d027479_T002	-3974
180-1_peak_37	1	6262523	6262829	307	Distal Intergenic	1	6270311	6275109	4799	1	Zm00001d027480	Zm00001d027480_T001	-7482
180-1_peak_38	1	6268957	6269659	703	Promoter (<=1kb)	1	6270311	6275109	4799	1	Zm00001d027480	Zm00001d027480_T001	-652
180-1_peak_39	1	6269828	6270195	368	Promoter (<=1kb)	1	6270311	6275109	4799	1	Zm00001d027480	Zm00001d027480_T001	-116
180-1_peak_40	1	7036055	7036346	292	Distal Intergenic	1	7029111	7034038	4928	1	Zm00001d027506	Zm00001d027506_T004	6944
180-1_peak_41	1	7044464	7044752	289	Distal Intergenic	1	7029111	7034038	4928	1	Zm00001d027506	Zm00001d027506_T004	15353
180-1_peak_42	1	7392050	7392469	420	Promoter (2-3kb)	1	7394984	7399427	4444	1	Zm00001d027523	Zm00001d027523_T001	-2515
180-1_peak_43	1	7496322	7496637	316	Distal Intergenic	1	7490367	7492305	1939	2	Zm00001d027530	Zm00001d027530_T001	-4017
180-1_peak_44	1	7554072	7554779	708	Distal Intergenic	1	7558685	7564085	5401	1	Zm00001d027532	Zm00001d027532_T001	-3906
180-1_peak_45	1	8045978	8046249	272	Promoter (<=1kb)	1	8046302	8047417	1116	1	Zm00001d027548	Zm00001d027548_T001	-53
180-1_peak_46	1	8048015	8048627	613	Promoter (1-2kb)	1	8046302	8047417	1116	1	Zm00001d027548	Zm00001d027548_T001	1713
180-1_peak_47	1	8126796	8127309	514	Promoter (2-3kb)	1	8129137	8130094	958	2	Zm00001d027557	Zm00001d027557_T003	2785
180-1_peak_48	1	8129734	8130211	478	Promoter (<=1kb)	1	8129042	8130156	1115	2	Zm00001d027557	Zm00001d027557_T001	0
180-1_peak_49	1	8203649	8203981	333	Promoter (<=1kb)	1	8203731	8203801	71	1	Zm00001d027559	Zm00001d027559_T001	0
180-1_peak_50	1	8467957	8468268	312	Distal Intergenic	1	8485866	8489268	3403	1	Zm00001d027585	Zm00001d027585_T001	-17598
180-1_peak_51	1	8671976	8672854	879	Promoter (<=1kb)	1	8667067	8671854	4788	2	Zm00001d027596	Zm00001d027596_T009	-122
180-1_peak_52	1	8675650	8675924	275	Promoter (<=1kb)	1	8675905	8676846	942	1	Zm00001d027597	Zm00001d027597_T001	0
180-1_peak_53	1	9015426	9015675	250	Promoter (<=1kb)	1	9015345	9016547	1203	2	Zm00001d027613	Zm00001d027613_T001	872
180-1_peak_54	1	9117128	9117358	231	Promoter (2-3kb)	1	9119707	9122682	2976	1	Zm00001d027619	Zm00001d027619_T001	-2349
180-1_peak_55	1	9119369	9119600	232	Promoter (<=1kb)	1	9119707	9122682	2976	1	Zm00001d027619	Zm00001d027619_T001	-107
180-1_peak_56	1	9354124	9354608	485	Promoter (<=1kb)	1	9347073	9353496	6424	2	Zm00001d027625	Zm00001d027625_T001	-628
180-1_peak_57	1	10105298	10105717	420	Promoter (<=1kb)	1	10105590	10109530	3941	1	Zm00001d027649	Zm00001d027649_T001	0
180-1_peak_58	1	10150139	10150587	449	Promoter (2-3kb)	1	10150836	10152891	2056	2	Zm00001d027652	Zm00001d027652_T001	2304
180-1_peak_59	1	10151154	10151532	379	Promoter (1-2kb)	1	10150836	10152891	2056	2	Zm00001d027652	Zm00001d027652_T001	1359
180-1_peak_60	1	10261354	10261656	303	Promoter (<=1kb)	1	10261506	10265855	4350	1	Zm00001d027656	Zm00001d027656_T001	0
180-1_peak_61	1	10834804	10835082	279	Distal Intergenic	1	10854296	10857324	3029	1	Zm00001d027676	Zm00001d027676_T001	-19214
180-1_peak_62	1	11005459	11005773	315	Distal Intergenic	1	11011199	11015864	4666	2	Zm00001d027680	Zm00001d027680_T002	10091
180-1_peak_63	1	11141793	11142126	334	Promoter (2-3kb)	1	11144189	11145097	909	2	Zm00001d027685	Zm00001d027685_T001	2971
180-1_peak_64	1	11142254	11142551	298	Promoter (2-3kb)	1	11144189	11145097	909	2	Zm00001d027685	Zm00001d027685_T001	2546
180-1_peak_65	1	11145306	11145579	274	Promoter (<=1kb)	1	11144189	11145097	909	2	Zm00001d027685	Zm00001d027685_T001	-209
180-1_peak_66	1	11662259	11662955	697	Distal Intergenic	1	11664783	11666376	1594	2	Zm00001d027708	Zm00001d027708_T001	3421
180-1_peak_67	1	11665230	11665706	477	Promoter (<=1kb)	1	11664783	11666376	1594	2	Zm00001d027708	Zm00001d027708_T001	670
180-1_peak_68	1	11667027	11667283	257	Promoter (<=1kb)	1	11664783	11666908	2126	2	Zm00001d027708	Zm00001d027708_T002	-119
180-1_peak_69	1	11670898	11671155	258	Promoter (<=1kb)	1	11671171	11678416	7246	1	Zm00001d027709	Zm00001d027709_T001	-16
180-1_peak_70	1	12108839	12109297	459	Distal Intergenic	1	12103775	12105421	1647	1	Zm00001d027719	Zm00001d027719_T001	5064
180-1_peak_71	1	12112433	12112680	248	Distal Intergenic	1	12103775	12105421	1647	1	Zm00001d027719	Zm00001d027719_T001	8658
180-1_peak_72	1	12288574	12288888	315	Promoter (<=1kb)	1	12288610	12296197	7588	1	Zm00001d027726	Zm00001d027726_T001	0
180-1_peak_73	1	12358842	12359111	270	Promoter (<=1kb)	1	12354762	12359142	4381	2	Zm00001d027731	Zm00001d027731_T002	31
180-1_peak_74	1	12359289	12360212	924	Promoter (<=1kb)	1	12354762	12359640	4879	2	Zm00001d027731	Zm00001d027731_T003	0
180-1_peak_75	1	12449698	12450226	529	Promoter (<=1kb)	1	12448970	12449458	489	2	Zm00001d027742	Zm00001d027742_T001	-240
180-1_peak_76	1	12708629	12709007	379	Promoter (<=1kb)	1	12708983	12713231	4249	1	Zm00001d027756	Zm00001d027756_T001	0
180-1_peak_77	1	13050861	13051519	659	Promoter (<=1kb)	1	13052386	13053952	1567	1	Zm00001d027763	Zm00001d027763_T001	-867
180-1_peak_78	1	14022533	14022819	287	Intron (Zm00001d027807_T001/Zm00001d027807, intron 4 of 12)	1	14014097	14019040	4944	2	Zm00001d027807	Zm00001d027807_T012	-3493
180-1_peak_79	1	15013581	15013893	313	Promoter (<=1kb)	1	15012604	15013654	1051	2	Zm00001d027844	Zm00001d027844_T002	0
180-1_peak_80	1	15177677	15178243	567	Promoter (<=1kb)	1	15175214	15177892	2679	2	Zm00001d027851	Zm00001d027851_T001	0
180-1_peak_81	1	15312872	15313166	295	Distal Intergenic	1	15301677	15306925	5249	2	Zm00001d027854	Zm00001d027854_T006	-5947
180-1_peak_82	1	15387920	15388301	382	Distal Intergenic	1	15401478	15402767	1290	1	Zm00001d027856	Zm00001d027856_T001	-13177
180-1_peak_83	1	15389860	15390111	252	Distal Intergenic	1	15401478	15402767	1290	1	Zm00001d027856	Zm00001d027856_T001	-11367
180-1_peak_84	1	15400450	15400786	337	Promoter (<=1kb)	1	15401478	15402767	1290	1	Zm00001d027856	Zm00001d027856_T001	-692
180-1_peak_85	1	15404126	15404471	346	Promoter (2-3kb)	1	15401478	15402767	1290	1	Zm00001d027856	Zm00001d027856_T001	2648
180-1_peak_86	1	15413117	15413477	361	Promoter (1-2kb)	1	15414573	15414644	72	2	Zm00001d027857	Zm00001d027857_T001	1167
180-1_peak_87	1	15645133	15646081	949	Distal Intergenic	1	15669005	15672713	3709	2	Zm00001d027862	Zm00001d027862_T001	26632
180-1_peak_88	1	15688852	15689072	221	Promoter (2-3kb)	1	15685019	15686716	1698	2	Zm00001d027863	Zm00001d027863_T001	-2136
180-1_peak_89	1	15760224	15760724	501	Promoter (1-2kb)	1	15757782	15758255	474	2	Zm00001d027867	Zm00001d027867_T001	-1969
180-1_peak_90	1	16017549	16017984	436	Promoter (1-2kb)	1	16018915	16019115	201	2	Zm00001d027873	Zm00001d027873_T001	1131
180-1_peak_91	1	16287264	16287570	307	Promoter (2-3kb)	1	16284218	16285168	951	2	Zm00001d027877	Zm00001d027877_T001	-2096
180-1_peak_92	1	16296505	16296725	221	Distal Intergenic	1	16284218	16285168	951	2	Zm00001d027877	Zm00001d027877_T001	-11337
180-1_peak_93	1	16811040	16811490	451	Promoter (<=1kb)	1	16810190	16810882	693	1	Zm00001d027890	Zm00001d027890_T001	850
180-1_peak_94	1	16812638	16813224	587	Promoter (2-3kb)	1	16810190	16810882	693	1	Zm00001d027890	Zm00001d027890_T001	2448
180-1_peak_95	1	16951877	16952097	221	Promoter (<=1kb)	1	16951161	16955122	3962	1	Zm00001d027893	Zm00001d027893_T004	716
180-1_peak_96	1	16979851	16980140	290	Promoter (<=1kb)	1	16977162	16980228	3067	2	Zm00001d027896	Zm00001d027896_T001	88
180-1_peak_97	1	17141725	17142599	875	Promoter (<=1kb)	1	17141137	17141631	495	2	Zm00001d027899	Zm00001d027899_T001	-94
180-1_peak_98	1	17142882	17143161	280	Promoter (1-2kb)	1	17141137	17141631	495	2	Zm00001d027899	Zm00001d027899_T001	-1251
180-1_peak_99	1	17146396	17147056	661	Promoter (<=1kb)	1	17147073	17148511	1439	1	Zm00001d027900	Zm00001d027900_T001	-17
180-1_peak_100	1	17148824	17149077	254	Promoter (1-2kb)	1	17147073	17148511	1439	1	Zm00001d027900	Zm00001d027900_T001	1751
180-1_peak_101	1	17157478	17157957	480	Promoter (1-2kb)	1	17156322	17156867	546	1	Zm00001d027901	Zm00001d027901_T001	1156
180-1_peak_102	1	17159189	17159734	546	Promoter (<=1kb)	1	17160524	17161113	590	1	Zm00001d027902	Zm00001d027902_T001	-790
180-1_peak_103	1	17347976	17348220	245	Distal Intergenic	1	17362175	17365193	3019	1	Zm00001d027908	Zm00001d027908_T001	-13955
180-1_peak_104	1	17806406	17806643	238	Promoter (1-2kb)	1	17807148	17808620	1473	2	Zm00001d027925	Zm00001d027925_T002	1977
180-1_peak_105	1	17807245	17808724	1480	Promoter (<=1kb)	1	17807124	17808643	1520	2	Zm00001d027925	Zm00001d027925_T001	0
180-1_peak_106	1	17834056	17834506	451	Promoter (<=1kb)	1	17833120	17833935	816	2	Zm00001d027928	Zm00001d027928_T001	-121
180-1_peak_107	1	17840826	17841488	663	Promoter (<=1kb)	1	17839868	17840788	921	2	Zm00001d027929	Zm00001d027929_T001	-38
180-1_peak_108	1	17841706	17842258	553	Promoter (<=1kb)	1	17839868	17840788	921	2	Zm00001d027929	Zm00001d027929_T001	-918
180-1_peak_109	1	17930674	17931086	413	Promoter (<=1kb)	1	17929504	17930569	1066	2	Zm00001d027932	Zm00001d027932_T001	-105
180-1_peak_110	1	18146876	18147416	541	Promoter (<=1kb)	1	18147157	18148937	1781	1	Zm00001d027948	Zm00001d027948_T001	0
180-1_peak_111	1	18147529	18147787	259	Promoter (<=1kb)	1	18147157	18148937	1781	1	Zm00001d027948	Zm00001d027948_T001	372
180-1_peak_112	1	18148222	18148714	493	Promoter (1-2kb)	1	18147157	18148937	1781	1	Zm00001d027948	Zm00001d027948_T001	1065
180-1_peak_113	1	19313711	19313985	275	Promoter (<=1kb)	1	19312968	19319878	6911	1	Zm00001d027982	Zm00001d027982_T006	743
180-1_peak_114	1	19324607	19325024	418	Promoter (<=1kb)	1	19323604	19324692	1089	2	Zm00001d027983	Zm00001d027983_T001	0
180-1_peak_115	1	19438032	19438525	494	Promoter (<=1kb)	1	19437480	19437875	396	2	Zm00001d027988	Zm00001d027988_T001	-157
180-1_peak_116	1	19565911	19566420	510	Distal Intergenic	1	19584556	19586462	1907	1	Zm00001d027991	Zm00001d027991_T001	-18136
180-1_peak_117	1	19566941	19567224	284	Distal Intergenic	1	19584556	19586462	1907	1	Zm00001d027991	Zm00001d027991_T001	-17332
180-1_peak_118	1	19567806	19568183	378	Distal Intergenic	1	19584556	19586462	1907	1	Zm00001d027991	Zm00001d027991_T001	-16373
180-1_peak_119	1	19568738	19569161	424	Distal Intergenic	1	19584556	19586462	1907	1	Zm00001d027991	Zm00001d027991_T001	-15395
180-1_peak_120	1	19588824	19589050	227	Promoter (2-3kb)	1	19585991	19586616	626	1	Zm00001d027991	Zm00001d027991_T003	2833
180-1_peak_121	1	19589274	19589840	567	Distal Intergenic	1	19585991	19586616	626	1	Zm00001d027991	Zm00001d027991_T003	3283
180-1_peak_122	1	20006913	20007350	438	Distal Intergenic	1	20022494	20026685	4192	2	Zm00001d028005	Zm00001d028005_T001	19335
180-1_peak_123	1	20007893	20008298	406	Distal Intergenic	1	20022494	20026685	4192	2	Zm00001d028005	Zm00001d028005_T001	18387
180-1_peak_124	1	20008437	20009463	1027	Distal Intergenic	1	20022494	20026685	4192	2	Zm00001d028005	Zm00001d028005_T001	17222
180-1_peak_125	1	20018954	20020003	1050	Distal Intergenic	1	20022494	20026685	4192	2	Zm00001d028005	Zm00001d028005_T001	6682
180-1_peak_126	1	21186183	21186760	578	Promoter (<=1kb)	1	21187278	21200405	13128	1	Zm00001d028038	Zm00001d028038_T001	-518
180-1_peak_127	1	21776479	21776862	384	Promoter (<=1kb)	1	21774547	21776554	2008	2	Zm00001d028055	Zm00001d028055_T001	0
180-1_peak_128	1	21883708	21884130	423	Promoter (<=1kb)	1	21883821	21884689	869	1	Zm00001d028064	Zm00001d028064_T001	0
180-1_peak_129	1	21988547	21989053	507	Promoter (1-2kb)	1	21990180	22003984	13805	1	Zm00001d028073	Zm00001d028073_T001	-1127
180-1_peak_130	1	21992273	21992746	474	Promoter (2-3kb)	1	21990180	22006881	16702	1	Zm00001d028073	Zm00001d028073_T003	2093
180-1_peak_131	1	21994390	21994638	249	Intron (Zm00001d028073_T001/Zm00001d028073, intron 1 of 5)	1	21998627	22006842	8216	1	Zm00001d028073	Zm00001d028073_T004	-3989
180-1_peak_132	1	22015838	22016490	653	Promoter (<=1kb)	1	22016444	22018586	2143	1	Zm00001d028074	Zm00001d028074_T001	0
180-1_peak_133	1	22018188	22018408	221	Promoter (1-2kb)	1	22016444	22018586	2143	1	Zm00001d028074	Zm00001d028074_T001	1744
180-1_peak_134	1	22018824	22019175	352	Promoter (2-3kb)	1	22016444	22018586	2143	1	Zm00001d028074	Zm00001d028074_T001	2380
180-1_peak_135	1	22051727	22052394	668	Distal Intergenic	1	22053697	22058189	4493	2	Zm00001d028075	Zm00001d028075_T022	5795
180-1_peak_136	1	22741042	22741280	239	Promoter (<=1kb)	1	22735361	22740921	5561	2	Zm00001d028093	Zm00001d028093_T003	-121
180-1_peak_137	1	22840364	22840603	240	Distal Intergenic	1	22841793	22844037	2245	2	Zm00001d028094	Zm00001d028094_T001	3434
180-1_peak_138	1	22841526	22841981	456	Promoter (2-3kb)	1	22841793	22844037	2245	2	Zm00001d028094	Zm00001d028094_T001	2056
180-1_peak_139	1	22843142	22843956	815	Promoter (<=1kb)	1	22841793	22844037	2245	2	Zm00001d028094	Zm00001d028094_T001	81
180-1_peak_140	1	23434855	23435185	331	Promoter (<=1kb)	1	23432928	23434498	1571	2	Zm00001d028120	Zm00001d028120_T001	-357
180-1_peak_141	1	23616145	23616795	651	Distal Intergenic	1	23625801	23627281	1481	1	Zm00001d028129	Zm00001d028129_T001	-9006
180-1_peak_142	1	24413845	24414141	297	Promoter (2-3kb)	1	24416953	24417897	945	1	Zm00001d028154	Zm00001d028154_T001	-2812
180-1_peak_143	1	24415018	24415414	397	Promoter (1-2kb)	1	24416953	24417897	945	1	Zm00001d028154	Zm00001d028154_T001	-1539
180-1_peak_144	1	24668229	24668679	451	Distal Intergenic	1	24673011	24673466	456	1	Zm00001d028161	Zm00001d028161_T001	-4332
180-1_peak_145	1	25583013	25583233	221	Distal Intergenic	1	25577402	25578107	706	1	Zm00001d028179	Zm00001d028179_T001	5611
180-1_peak_146	1	26041297	26041573	277	Promoter (<=1kb)	1	26041525	26045745	4221	1	Zm00001d028201	Zm00001d028201_T001	0
180-1_peak_147	1	26125573	26125863	291	Promoter (2-3kb)	1	26122680	26123224	545	1	Zm00001d028202	Zm00001d028202_T001	2893
180-1_peak_148	1	27310288	27310846	559	Promoter (2-3kb)	1	27307350	27313346	5997	2	Zm00001d028230	Zm00001d028230_T001	2500
180-1_peak_149	1	27323604	27323891	288	Distal Intergenic	1	27307350	27313346	5997	2	Zm00001d028230	Zm00001d028230_T001	-10258
180-1_peak_150	1	28714200	28714937	738	Promoter (<=1kb)	1	28714876	28733871	18996	1	Zm00001d028269	Zm00001d028269_T001	0
180-1_peak_151	1	28801288	28801780	493	Promoter (2-3kb)	1	28802882	28804087	1206	2	Zm00001d028273	Zm00001d028273_T001	2307
180-1_peak_152	1	29238124	29238345	222	Promoter (2-3kb)	1	29239110	29240679	1570	2	Zm00001d028287	Zm00001d028287_T001	2334
180-1_peak_153	1	29239000	29239326	327	Promoter (1-2kb)	1	29239110	29240679	1570	2	Zm00001d028287	Zm00001d028287_T001	1353
180-1_peak_154	1	29444902	29445259	358	Distal Intergenic	1	29450944	29452323	1380	1	Zm00001d028294	Zm00001d028294_T001	-5685
180-1_peak_155	1	29618625	29618870	246	Distal Intergenic	1	29611603	29617384	5782	1	Zm00001d028298	Zm00001d028298_T001	7022
180-1_peak_156	1	29787591	29788492	902	Promoter (<=1kb)	1	29785411	29788053	2643	2	Zm00001d028303	Zm00001d028303_T001	0
180-1_peak_157	1	29955666	29956198	533	Distal Intergenic	1	29957661	29960895	3235	2	Zm00001d028307	Zm00001d028307_T001	4697
180-1_peak_158	1	29962051	29963301	1251	Promoter (1-2kb)	1	29957661	29960895	3235	2	Zm00001d028307	Zm00001d028307_T001	-1156
180-1_peak_159	1	30218972	30219251	280	Distal Intergenic	1	30246573	30253035	6463	1	Zm00001d028312	Zm00001d028312_T001	-27322
180-1_peak_160	1	30524410	30524971	562	Distal Intergenic	1	30517819	30521296	3478	1	Zm00001d028317	Zm00001d028317_T001	6591
180-1_peak_161	1	30614656	30614970	315	Distal Intergenic	1	30599349	30609154	9806	2	Zm00001d028320	Zm00001d028320_T001	-5502
180-1_peak_162	1	30630463	30630683	221	Distal Intergenic	1	30599349	30609154	9806	2	Zm00001d028320	Zm00001d028320_T001	-21309
180-1_peak_163	1	30964856	30965145	290	Distal Intergenic	1	30959747	30960283	537	1	Zm00001d028327	Zm00001d028327_T001	5109
180-1_peak_164	1	30965615	30966223	609	Distal Intergenic	1	30969605	30971412	1808	2	Zm00001d028328	Zm00001d028328_T001	5189
180-1_peak_165	1	32351420	32351781	362	Promoter (2-3kb)	1	32354777	32360308	5532	1	Zm00001d028369	Zm00001d028369_T001	-2996
180-1_peak_166	1	32353335	32353844	510	Promoter (<=1kb)	1	32354777	32360308	5532	1	Zm00001d028369	Zm00001d028369_T001	-933
180-1_peak_167	1	32354355	32354710	356	Promoter (<=1kb)	1	32354777	32360308	5532	1	Zm00001d028369	Zm00001d028369_T001	-67
180-1_peak_168	1	32362765	32363420	656	Promoter (<=1kb)	1	32363713	32367026	3314	1	Zm00001d028370	Zm00001d028370_T001	-293
180-1_peak_169	1	32503851	32504099	249	Promoter (<=1kb)	1	32502433	32503776	1344	2	Zm00001d028374	Zm00001d028374_T001	-75
180-1_peak_170	1	32606417	32606659	243	Promoter (<=1kb)	1	32602769	32606650	3882	2	Zm00001d028375	Zm00001d028375_T001	0
180-1_peak_171	1	32816439	32816769	331	Promoter (<=1kb)	1	32816668	32820317	3650	1	Zm00001d028385	Zm00001d028385_T001	0
180-1_peak_172	1	32894182	32894892	711	Distal Intergenic	1	32857622	32861798	4177	2	Zm00001d028386	Zm00001d028386_T001	-32384
180-1_peak_173	1	33148064	33148410	347	Promoter (1-2kb)	1	33147676	33150346	2671	2	Zm00001d028392	Zm00001d028392_T001	1936
180-1_peak_174	1	33712955	33713211	257	Distal Intergenic	1	33738878	33739350	473	2	Zm00001d028404	Zm00001d028404_T001	26139
180-1_peak_175	1	33752649	33752985	337	Promoter (1-2kb)	1	33752854	33754497	1644	2	Zm00001d028406	Zm00001d028406_T001	1512
180-1_peak_176	1	33753284	33753714	431	Promoter (<=1kb)	1	33752854	33754497	1644	2	Zm00001d028406	Zm00001d028406_T001	783
180-1_peak_177	1	33754498	33754774	277	Promoter (<=1kb)	1	33752854	33754497	1644	2	Zm00001d028406	Zm00001d028406_T001	-1
180-1_peak_178	1	33756849	33757077	229	Promoter (2-3kb)	1	33752854	33754497	1644	2	Zm00001d028406	Zm00001d028406_T001	-2352
180-1_peak_179	1	33995454	33995744	291	Distal Intergenic	1	34030313	34038268	7956	1	Zm00001d028412	Zm00001d028412_T001	-34569
180-1_peak_180	1	34213953	34214173	221	Promoter (2-3kb)	1	34211873	34214257	2385	1	Zm00001d028416	Zm00001d028416_T002	2080
180-1_peak_181	1	35177019	35177310	292	Distal Intergenic	1	35204318	35205343	1026	2	Zm00001d028445	Zm00001d028445_T001	28033
180-1_peak_182	1	35252572	35253005	434	Distal Intergenic	1	35263025	35264614	1590	1	Zm00001d028447	Zm00001d028447_T001	-10020
180-1_peak_183	1	35278550	35278823	274	Promoter (<=1kb)	1	35276821	35278948	2128	2	Zm00001d028450	Zm00001d028450_T001	125
180-1_peak_184	1	35298581	35298844	264	Promoter (2-3kb)	1	35300769	35301761	993	2	Zm00001d028451	Zm00001d028451_T001	2917
180-1_peak_185	1	35476514	35476817	304	Promoter (<=1kb)	1	35472692	35476235	3544	2	Zm00001d028453	Zm00001d028453_T004	-279
180-1_peak_186	1	35608190	35608999	810	Distal Intergenic	1	35528328	35529949	1622	1	Zm00001d028461	Zm00001d028461_T001	79862
180-1_peak_187	1	35614990	35615409	420	Distal Intergenic	1	35528328	35529949	1622	1	Zm00001d028461	Zm00001d028461_T001	86662
180-1_peak_188	1	35970485	35970933	449	Promoter (<=1kb)	1	35965499	35970651	5153	2	Zm00001d028472	Zm00001d028472_T001	0
180-1_peak_189	1	38527271	38527582	312	Promoter (<=1kb)	1	38520951	38526529	5579	2	Zm00001d028536	Zm00001d028536_T006	-742
180-1_peak_190	1	39233173	39233898	726	Promoter (2-3kb)	1	39236494	39239653	3160	1	Zm00001d028565	Zm00001d028565_T001	-2596
180-1_peak_191	1	39358536	39358757	222	Distal Intergenic	1	39386655	39389622	2968	2	Zm00001d028567	Zm00001d028567_T001	30865
180-1_peak_192	1	39464337	39464713	377	Promoter (<=1kb)	1	39461169	39464377	3209	2	Zm00001d028572	Zm00001d028572_T004	0
180-1_peak_193	1	39492287	39492935	649	Promoter (<=1kb)	1	39490113	39492146	2034	2	Zm00001d028574	Zm00001d028574_T001	-141
180-1_peak_194	1	39592137	39592407	271	Exon (Zm00001d028576_T001/Zm00001d028576, exon 2 of 3)	1	39587411	39593209	5799	1	Zm00001d028576	Zm00001d028576_T001	4726
180-1_peak_195	1	39598299	39598855	557	Distal Intergenic	1	39587411	39593209	5799	1	Zm00001d028576	Zm00001d028576_T001	10888
180-1_peak_196	1	39599163	39599566	404	Distal Intergenic	1	39587411	39593209	5799	1	Zm00001d028576	Zm00001d028576_T001	11752
180-1_peak_197	1	39676260	39676723	464	Promoter (<=1kb)	1	39677011	39677832	822	1	Zm00001d028577	Zm00001d028577_T001	-288
180-1_peak_198	1	39680125	39680791	667	Distal Intergenic	1	39677011	39677832	822	1	Zm00001d028577	Zm00001d028577_T001	3114
180-1_peak_199	1	40601034	40601357	324	Promoter (2-3kb)	1	40598091	40599102	1012	1	Zm00001d028606	Zm00001d028606_T006	2943
180-1_peak_200	1	40616425	40617222	798	Distal Intergenic	1	40598091	40599102	1012	1	Zm00001d028606	Zm00001d028606_T006	18334
180-1_peak_201	1	40617457	40617841	385	Distal Intergenic	1	40598091	40599102	1012	1	Zm00001d028606	Zm00001d028606_T006	19366
180-1_peak_202	1	40763784	40764006	223	Promoter (1-2kb)	1	40765847	40768228	2382	1	Zm00001d028609	Zm00001d028609_T001	-1841
180-1_peak_203	1	41140673	41141088	416	Distal Intergenic	1	41158867	41162087	3221	2	Zm00001d028622	Zm00001d028622_T003	20999
180-1_peak_204	1	41600255	41600665	411	Distal Intergenic	1	41591107	41596895	5789	2	Zm00001d028642	Zm00001d028642_T002	-3360
180-1_peak_205	1	41695928	41696374	447	Promoter (<=1kb)	1	41696883	41698484	1602	1	Zm00001d028643	Zm00001d028643_T001	-509
180-1_peak_206	1	41845001	41845304	304	Promoter (<=1kb)	1	41844935	41848759	3825	1	Zm00001d028654	Zm00001d028654_T002	66
180-1_peak_207	1	42764358	42764608	251	Promoter (1-2kb)	1	42763172	42763245	74	1	Zm00001d028677	Zm00001d028677_T001	1186
180-1_peak_208	1	42787023	42787499	477	Promoter (1-2kb)	1	42788600	42791622	3023	1	Zm00001d028680	Zm00001d028680_T001	-1101
180-1_peak_209	1	43040493	43040745	253	Promoter (2-3kb)	1	43042365	43043297	933	2	Zm00001d028685	Zm00001d028685_T001	2552
180-1_peak_210	1	43079216	43079851	636	Promoter (<=1kb)	1	43080647	43083202	2556	1	Zm00001d028686	Zm00001d028686_T001	-796
180-1_peak_211	1	43089938	43090166	229	Promoter (1-2kb)	1	43083284	43088852	5569	2	Zm00001d028687	Zm00001d028687_T001	-1086
180-1_peak_212	1	44008354	44008660	307	Promoter (<=1kb)	1	44009629	44012885	3257	1	Zm00001d028713	Zm00001d028713_T001	-969
180-1_peak_213	1	44014832	44015151	320	Promoter (1-2kb)	1	44013642	44016248	2607	2	Zm00001d028714	Zm00001d028714_T001	1097
180-1_peak_214	1	44248141	44248367	227	Promoter (1-2kb)	1	44244621	44246925	2305	2	Zm00001d028720	Zm00001d028720_T002	-1216
180-1_peak_215	1	44542981	44543214	234	Distal Intergenic	1	44536542	44539529	2988	2	Zm00001d028731	Zm00001d028731_T001	-3452
180-1_peak_216	1	44553836	44554303	468	Promoter (<=1kb)	1	44554395	44560708	6314	1	Zm00001d028733	Zm00001d028733_T001	-92
180-1_peak_217	1	44974494	44975072	579	Promoter (<=1kb)	1	44975070	44978277	3208	1	Zm00001d028742	Zm00001d028742_T001	0
180-1_peak_218	1	45110932	45111297	366	Intron (Zm00001d028744_T001/Zm00001d028744, intron 2 of 2)	1	45107095	45112661	5567	1	Zm00001d028744	Zm00001d028744_T001	3837
180-1_peak_219	1	45171292	45171512	221	Promoter (<=1kb)	1	45169934	45171167	1234	2	Zm00001d028745	Zm00001d028745_T001	-125
180-1_peak_220	1	45286366	45286877	512	3' UTR	1	45286331	45289996	3666	2	Zm00001d028750	Zm00001d028750_T001	3119
180-1_peak_221	1	45511532	45511882	351	Promoter (2-3kb)	1	45508893	45512288	3396	1	Zm00001d028751	Zm00001d028751_T001	2639
180-1_peak_222	1	45536557	45536877	321	Promoter (1-2kb)	1	45537884	45539961	2078	1	Zm00001d028752	Zm00001d028752_T001	-1007
180-1_peak_223	1	45576861	45577264	404	Distal Intergenic	1	45572061	45574400	2340	1	Zm00001d028753	Zm00001d028753_T003	4800
180-1_peak_224	1	45729095	45729455	361	Promoter (<=1kb)	1	45724685	45729020	4336	2	Zm00001d028759	Zm00001d028759_T001	-75
180-1_peak_225	1	45731424	45731757	334	Promoter (2-3kb)	1	45724685	45729020	4336	2	Zm00001d028759	Zm00001d028759_T001	-2404
180-1_peak_226	1	45868703	45868925	223	Promoter (<=1kb)	1	45868763	45871723	2961	1	Zm00001d028762	Zm00001d028762_T001	0
180-1_peak_227	1	46497266	46497854	589	Promoter (1-2kb)	1	46498733	46499395	663	2	Zm00001d028793	Zm00001d028793_T001	1541
180-1_peak_228	1	46954885	46955248	364	Promoter (<=1kb)	1	46955327	46956671	1345	1	Zm00001d028806	Zm00001d028806_T001	-79
180-1_peak_229	1	47787316	47787855	540	Promoter (<=1kb)	1	47787874	47789877	2004	1	Zm00001d028826	Zm00001d028826_T001	-19
180-1_peak_230	1	47792428	47792687	260	Promoter (<=1kb)	1	47792436	47800509	8074	1	Zm00001d028827	Zm00001d028827_T001	0
180-1_peak_231	1	48134622	48134858	237	Distal Intergenic	1	48128232	48128960	729	1	Zm00001d028834	Zm00001d028834_T001	6390
180-1_peak_232	1	48287318	48287610	293	Promoter (<=1kb)	1	48287887	48288669	783	1	Zm00001d028838	Zm00001d028838_T001	-277
180-1_peak_233	1	48442577	48442797	221	Promoter (<=1kb)	1	48443120	48443192	73	1	Zm00001d028847	Zm00001d028847_T001	-323
180-1_peak_234	1	49054408	49054775	368	Distal Intergenic	1	49060954	49063784	2831	2	Zm00001d028867	Zm00001d028867_T001	9009
180-1_peak_235	1	49177223	49177518	296	Promoter (<=1kb)	1	49176439	49177083	645	2	Zm00001d028870	Zm00001d028870_T001	-140
180-1_peak_236	1	49660403	49660629	227	Promoter (<=1kb)	1	49660780	49662585	1806	1	Zm00001d028887	Zm00001d028887_T001	-151
180-1_peak_237	1	51086310	51086559	250	Intron (Zm00001d028915_T001/Zm00001d028915, intron 5 of 14)	1	51076749	51101500	24752	1	Zm00001d028915	Zm00001d028915_T008	9561
180-1_peak_238	1	51841681	51842015	335	Promoter (<=1kb)	1	51839504	51841800	2297	2	Zm00001d028930	Zm00001d028930_T001	0
180-1_peak_239	1	51843864	51844564	701	Promoter (2-3kb)	1	51839504	51841800	2297	2	Zm00001d028930	Zm00001d028930_T001	-2064
180-1_peak_240	1	51845875	51846195	321	Distal Intergenic	1	51839504	51841800	2297	2	Zm00001d028930	Zm00001d028930_T001	-4075
180-1_peak_241	1	51901873	51902500	628	Distal Intergenic	1	51839504	51841800	2297	2	Zm00001d028930	Zm00001d028930_T001	-60073
180-1_peak_242	1	51902866	51903416	551	Distal Intergenic	1	51839504	51841800	2297	2	Zm00001d028930	Zm00001d028930_T001	-61066
180-1_peak_243	1	51906127	51906382	256	Distal Intergenic	1	51839504	51841800	2297	2	Zm00001d028930	Zm00001d028930_T001	-64327
180-1_peak_244	1	52202583	52202965	383	Distal Intergenic	1	52169157	52173614	4458	2	Zm00001d028936	Zm00001d028936_T014	-28969
180-1_peak_245	1	52262826	52263408	583	Promoter (<=1kb)	1	52262916	52262988	73	1	Zm00001d028939	Zm00001d028939_T001	0
180-1_peak_246	1	52263624	52263891	268	Promoter (<=1kb)	1	52262916	52262988	73	1	Zm00001d028939	Zm00001d028939_T001	708
180-1_peak_247	1	52264280	52264832	553	Promoter (1-2kb)	1	52262916	52262988	73	1	Zm00001d028939	Zm00001d028939_T001	1364
180-1_peak_248	1	52309430	52309954	525	Promoter (<=1kb)	1	52310307	52310813	507	1	Zm00001d028941	Zm00001d028941_T001	-353
180-1_peak_249	1	52519664	52520188	525	Promoter (<=1kb)	1	52518690	52523101	4412	1	Zm00001d028948	Zm00001d028948_T001	974
180-1_peak_250	1	52591914	52592188	275	Distal Intergenic	1	52582858	52587987	5130	2	Zm00001d028949	Zm00001d028949_T002	-3927
180-1_peak_251	1	52592613	52593341	729	Distal Intergenic	1	52582858	52587987	5130	2	Zm00001d028949	Zm00001d028949_T002	-4626
180-1_peak_252	1	52871810	52872128	319	Distal Intergenic	1	52873169	52879776	6608	2	Zm00001d028958	Zm00001d028958_T001	7648
180-1_peak_253	1	53028698	53029349	652	Promoter (1-2kb)	1	53030837	53032126	1290	1	Zm00001d028962	Zm00001d028962_T001	-1488
180-1_peak_254	1	53030605	53030889	285	Promoter (<=1kb)	1	53030837	53032126	1290	1	Zm00001d028962	Zm00001d028962_T001	0
180-1_peak_255	1	53190863	53191476	614	Promoter (<=1kb)	1	53190337	53190834	498	2	Zm00001d028968	Zm00001d028968_T001	-29
180-1_peak_256	1	53330490	53331011	522	Distal Intergenic	1	53309064	53309600	537	1	Zm00001d028973	Zm00001d028973_T001	21426
180-1_peak_257	1	53366504	53366884	381	Promoter (1-2kb)	1	53368438	53370381	1944	1	Zm00001d028974	Zm00001d028974_T001	-1554
180-1_peak_258	1	53372866	53373228	363	Distal Intergenic	1	53368438	53370381	1944	1	Zm00001d028974	Zm00001d028974_T001	4428
180-1_peak_259	1	53577264	53577501	238	Distal Intergenic	1	53579646	53582089	2444	2	Zm00001d028986	Zm00001d028986_T002	4588
180-1_peak_260	1	53753850	53754318	469	Promoter (<=1kb)	1	53748822	53754082	5261	2	Zm00001d028987	Zm00001d028987_T002	0
180-1_peak_261	1	53755235	53755804	570	Promoter (1-2kb)	1	53748822	53754082	5261	2	Zm00001d028987	Zm00001d028987_T002	-1153
180-1_peak_262	1	53756486	53757994	1509	Promoter (2-3kb)	1	53748822	53754082	5261	2	Zm00001d028987	Zm00001d028987_T002	-2404
180-1_peak_263	1	53758207	53758480	274	Distal Intergenic	1	53748822	53754082	5261	2	Zm00001d028987	Zm00001d028987_T002	-4125
180-1_peak_264	1	53883600	53884059	460	Promoter (1-2kb)	1	53883358	53885907	2550	2	Zm00001d028992	Zm00001d028992_T001	1848
180-1_peak_265	1	53885911	53886250	340	Promoter (<=1kb)	1	53883358	53885907	2550	2	Zm00001d028992	Zm00001d028992_T001	-4
180-1_peak_266	1	54025907	54026397	491	Distal Intergenic	1	54034211	54036320	2110	2	Zm00001d028995	Zm00001d028995_T001	9923
180-1_peak_267	1	54026706	54027540	835	Distal Intergenic	1	54034211	54036320	2110	2	Zm00001d028995	Zm00001d028995_T001	8780
180-1_peak_268	1	54028371	54028659	289	Distal Intergenic	1	54034211	54036320	2110	2	Zm00001d028995	Zm00001d028995_T001	7661
180-1_peak_269	1	54033342	54033888	547	Promoter (2-3kb)	1	54034211	54036320	2110	2	Zm00001d028995	Zm00001d028995_T001	2432
180-1_peak_270	1	54034537	54034849	313	Promoter (1-2kb)	1	54034211	54036320	2110	2	Zm00001d028995	Zm00001d028995_T001	1471
180-1_peak_271	1	54180573	54180798	226	Distal Intergenic	1	54251798	54253443	1646	2	Zm00001d028998	Zm00001d028998_T001	72645
180-1_peak_272	1	54181160	54181382	223	Distal Intergenic	1	54251798	54253443	1646	2	Zm00001d028998	Zm00001d028998_T001	72061
180-1_peak_273	1	54253645	54254502	858	Promoter (<=1kb)	1	54251798	54253443	1646	2	Zm00001d028998	Zm00001d028998_T001	-202
180-1_peak_274	1	54296514	54296854	341	Distal Intergenic	1	54290649	54293013	2365	1	Zm00001d029000	Zm00001d029000_T001	5865
180-1_peak_275	1	54315109	54315373	265	Distal Intergenic	1	54290649	54293013	2365	1	Zm00001d029000	Zm00001d029000_T001	24460
180-1_peak_276	1	54316884	54317176	293	Distal Intergenic	1	54290649	54293013	2365	1	Zm00001d029000	Zm00001d029000_T001	26235
180-1_peak_277	1	55247429	55247796	368	Promoter (<=1kb)	1	55246805	55247371	567	2	Zm00001d029028	Zm00001d029028_T001	-58
180-1_peak_278	1	55258969	55259898	930	Distal Intergenic	1	55246805	55247371	567	2	Zm00001d029028	Zm00001d029028_T001	-11598
180-1_peak_279	1	55260232	55260868	637	Distal Intergenic	1	55246805	55247371	567	2	Zm00001d029028	Zm00001d029028_T001	-12861
180-1_peak_280	1	55473228	55473564	337	Intron (Zm00001d029034_T002/Zm00001d029034, intron 5 of 19)	1	55454356	55483990	29635	1	Zm00001d029034	Zm00001d029034_T002	18872
180-1_peak_281	1	56039498	56040040	543	Promoter (<=1kb)	1	56040100	56042760	2661	1	Zm00001d029047	Zm00001d029047_T001	-60
180-1_peak_282	1	56683696	56684764	1069	Promoter (<=1kb)	1	56682667	56682740	74	2	Zm00001d029057	Zm00001d029057_T001	-956
180-1_peak_283	1	56922166	56922470	305	Distal Intergenic	1	56919001	56921369	2369	1	Zm00001d029065	Zm00001d029065_T001	3165
180-1_peak_284	1	56923092	56923464	373	Distal Intergenic	1	56919001	56921369	2369	1	Zm00001d029065	Zm00001d029065_T001	4091
180-1_peak_285	1	56975158	56975451	294	Promoter (<=1kb)	1	56975202	56982631	7430	1	Zm00001d029066	Zm00001d029066_T006	0
180-1_peak_286	1	57493312	57493598	287	Promoter (<=1kb)	1	57485976	57493258	7283	2	Zm00001d029091	Zm00001d029091_T005	-54
180-1_peak_287	1	58058047	58058372	326	Promoter (<=1kb)	1	58055249	58057968	2720	2	Zm00001d029102	Zm00001d029102_T001	-79
180-1_peak_288	1	59027768	59028032	265	Promoter (<=1kb)	1	59023014	59027798	4785	2	Zm00001d029123	Zm00001d029123_T001	0
180-1_peak_289	1	59111090	59111444	355	Distal Intergenic	1	59132630	59134681	2052	2	Zm00001d029126	Zm00001d029126_T001	23237
180-1_peak_290	1	59864474	59864757	284	Intron (Zm00001d029134_T001/Zm00001d029134, intron 2 of 9)	1	59847770	59857715	9946	2	Zm00001d029134	Zm00001d029134_T009	-6759
180-1_peak_291	1	59865617	59865990	374	Intron (Zm00001d029134_T001/Zm00001d029134, intron 2 of 9)	1	59846904	59871565	24662	2	Zm00001d029134	Zm00001d029134_T001	5575
180-1_peak_292	1	60190488	60190708	221	Promoter (<=1kb)	1	60187028	60190201	3174	2	Zm00001d029139	Zm00001d029139_T001	-287
180-1_peak_293	1	60325754	60326012	259	Promoter (<=1kb)	1	60322965	60325985	3021	2	Zm00001d029141	Zm00001d029141_T005	0
180-1_peak_294	1	60530827	60531198	372	Promoter (<=1kb)	1	60531179	60535397	4219	1	Zm00001d029149	Zm00001d029149_T001	0
180-1_peak_295	1	60677549	60678770	1222	Distal Intergenic	1	60631458	60632663	1206	2	Zm00001d029150	Zm00001d029150_T001	-44886
180-1_peak_296	1	60873857	60874339	483	Promoter (<=1kb)	1	60874573	60876557	1985	1	Zm00001d029164	Zm00001d029164_T001	-234
180-1_peak_297	1	60935061	60935415	355	Promoter (<=1kb)	1	60934860	60934931	72	2	Zm00001d029171	Zm00001d029171_T001	-130
180-1_peak_298	1	62747833	62748084	252	Promoter (<=1kb)	1	62747068	62748525	1458	2	Zm00001d029218	Zm00001d029218_T001	441
180-1_peak_299	1	63584578	63585175	598	Promoter (<=1kb)	1	63586080	63588689	2610	1	Zm00001d029246	Zm00001d029246_T001	-905
180-1_peak_300	1	64472758	64473171	414	Promoter (1-2kb)	1	64474854	64476345	1492	1	Zm00001d029272	Zm00001d029272_T013	-1683
180-1_peak_301	1	64752356	64752880	525	Distal Intergenic	1	64766283	64766363	81	1	Zm00001d029283	Zm00001d029283_T001	-13403
180-1_peak_302	1	64764875	64765219	345	Promoter (1-2kb)	1	64766283	64766363	81	1	Zm00001d029283	Zm00001d029283_T001	-1064
180-1_peak_303	1	64840712	64841077	366	Promoter (<=1kb)	1	64841576	64846833	5258	1	Zm00001d029285	Zm00001d029285_T001	-499
180-1_peak_304	1	64854707	64854949	243	Promoter (<=1kb)	1	64853687	64854838	1152	2	Zm00001d029287	Zm00001d029287_T001	0
180-1_peak_305	1	65609514	65609753	240	Promoter (<=1kb)	1	65609791	65618895	9105	1	Zm00001d029313	Zm00001d029313_T001	-38
180-1_peak_306	1	65856704	65856941	238	Promoter (<=1kb)	1	65854876	65856973	2098	2	Zm00001d029321	Zm00001d029321_T001	32
180-1_peak_307	1	66394022	66394330	309	Distal Intergenic	1	66389244	66393041	3798	1	Zm00001d029336	Zm00001d029336_T011	4778
180-1_peak_308	1	67300909	67301505	597	Promoter (<=1kb)	1	67299416	67300911	1496	2	Zm00001d029358	Zm00001d029358_T001	0
180-1_peak_309	1	67301655	67302554	900	Promoter (<=1kb)	1	67299416	67300911	1496	2	Zm00001d029358	Zm00001d029358_T001	-744
180-1_peak_310	1	67303117	67303525	409	Promoter (2-3kb)	1	67299416	67300911	1496	2	Zm00001d029358	Zm00001d029358_T001	-2206
180-1_peak_311	1	67310634	67311818	1185	Promoter (2-3kb)	1	67312125	67314012	1888	2	Zm00001d029359	Zm00001d029359_T002	2194
180-1_peak_312	1	67313719	67314143	425	Promoter (<=1kb)	1	67311965	67314047	2083	2	Zm00001d029359	Zm00001d029359_T001	0
180-1_peak_313	1	67344864	67345123	260	Distal Intergenic	1	67311965	67314047	2083	2	Zm00001d029359	Zm00001d029359_T001	-30817
180-1_peak_314	1	67345356	67345738	383	Distal Intergenic	1	67311965	67314047	2083	2	Zm00001d029359	Zm00001d029359_T001	-31309
180-1_peak_315	1	67348285	67348679	395	Distal Intergenic	1	67311965	67314047	2083	2	Zm00001d029359	Zm00001d029359_T001	-34238
180-1_peak_316	1	67926227	67926530	304	Promoter (<=1kb)	1	67927389	67929661	2273	1	Zm00001d029371	Zm00001d029371_T001	-859
180-1_peak_317	1	72029395	72029730	336	Promoter (2-3kb)	1	72028952	72032668	3717	2	Zm00001d029468	Zm00001d029468_T002	2938
180-1_peak_318	1	72493151	72494122	972	Distal Intergenic	1	72423918	72427230	3313	2	Zm00001d029478	Zm00001d029478_T001	-65921
180-1_peak_319	1	73708161	73709132	972	Promoter (<=1kb)	1	73706673	73707614	942	2	Zm00001d029506	Zm00001d029506_T001	-547
180-1_peak_320	1	77815015	77815325	311	Promoter (<=1kb)	1	77813906	77815328	1423	2	Zm00001d029582	Zm00001d029582_T001	3
180-1_peak_321	1	78379464	78379735	272	Promoter (<=1kb)	1	78379499	78391111	11613	1	Zm00001d029597	Zm00001d029597_T001	0
180-1_peak_322	1	78644236	78644468	233	Distal Intergenic	1	78655181	78656079	899	2	Zm00001d029602	Zm00001d029602_T001	11611
180-1_peak_323	1	78650941	78651474	534	Distal Intergenic	1	78655181	78656079	899	2	Zm00001d029602	Zm00001d029602_T001	4605
180-1_peak_324	1	78651671	78652691	1021	Distal Intergenic	1	78655181	78656079	899	2	Zm00001d029602	Zm00001d029602_T001	3388
180-1_peak_325	1	78656033	78656606	574	Promoter (<=1kb)	1	78654675	78656117	1443	2	Zm00001d029601	Zm00001d029601_T001	0
180-1_peak_326	1	78659198	78659418	221	Distal Intergenic	1	78654675	78656117	1443	2	Zm00001d029601	Zm00001d029601_T003	-3081
180-1_peak_327	1	80870124	80870395	272	Distal Intergenic	1	80861686	80862310	625	1	Zm00001d029637	Zm00001d029637_T001	8438
180-1_peak_328	1	81892790	81893069	280	Promoter (1-2kb)	1	81894379	81896612	2234	1	Zm00001d029667	Zm00001d029667_T001	-1310
180-1_peak_329	1	81894040	81894270	231	Promoter (<=1kb)	1	81894379	81896612	2234	1	Zm00001d029667	Zm00001d029667_T001	-109
180-1_peak_330	1	81913504	81913875	372	Promoter (<=1kb)	1	81913858	81916091	2234	1	Zm00001d029668	Zm00001d029668_T001	0
180-1_peak_331	1	82031088	82031361	274	Promoter (<=1kb)	1	82029990	82030379	390	2	Zm00001d029669	Zm00001d029669_T001	-709
180-1_peak_332	1	82031571	82031984	414	Promoter (1-2kb)	1	82029990	82030379	390	2	Zm00001d029669	Zm00001d029669_T001	-1192
180-1_peak_333	1	82087579	82088360	782	Distal Intergenic	1	82079259	82080705	1447	2	Zm00001d029671	Zm00001d029671_T001	-6874
180-1_peak_334	1	82100600	82101314	715	Promoter (<=1kb)	1	82101246	82103796	2551	1	Zm00001d029673	Zm00001d029673_T001	0
180-1_peak_335	1	82436993	82437273	281	Distal Intergenic	1	82474257	82474886	630	1	Zm00001d029679	Zm00001d029679_T001	-36984
180-1_peak_336	1	82441434	82441730	297	Distal Intergenic	1	82474257	82474886	630	1	Zm00001d029679	Zm00001d029679_T001	-32527
180-1_peak_337	1	82923687	82924520	834	Promoter (1-2kb)	1	82924832	82925946	1115	2	Zm00001d029696	Zm00001d029696_T001	1426
180-1_peak_338	1	82925684	82925957	274	Promoter (<=1kb)	1	82924832	82925946	1115	2	Zm00001d029696	Zm00001d029696_T001	0
180-1_peak_339	1	83199585	83199805	221	Promoter (<=1kb)	1	83199590	83207756	8167	1	Zm00001d029705	Zm00001d029705_T001	0
180-1_peak_340	1	84666319	84666745	427	Promoter (<=1kb)	1	84664818	84666506	1689	2	Zm00001d029738	Zm00001d029738_T001	0
180-1_peak_341	1	86732114	86732371	258	Promoter (1-2kb)	1	86734087	86736135	2049	1	Zm00001d029783	Zm00001d029783_T001	-1716
180-1_peak_342	1	86733046	86733812	767	Promoter (<=1kb)	1	86734087	86736135	2049	1	Zm00001d029783	Zm00001d029783_T001	-275
180-1_peak_343	1	86735706	86736241	536	Promoter (1-2kb)	1	86734131	86735877	1747	1	Zm00001d029783	Zm00001d029783_T004	1575
180-1_peak_344	1	86736510	86736730	221	Promoter (2-3kb)	1	86734131	86735877	1747	1	Zm00001d029783	Zm00001d029783_T004	2379
180-1_peak_345	1	86737142	86737399	258	Distal Intergenic	1	86734131	86735877	1747	1	Zm00001d029783	Zm00001d029783_T004	3011
180-1_peak_346	1	87838126	87838368	243	Promoter (<=1kb)	1	87835374	87838181	2808	2	Zm00001d029808	Zm00001d029808_T002	0
180-1_peak_347	1	90311025	90311417	393	Distal Intergenic	1	90315517	90318180	2664	1	Zm00001d029853	Zm00001d029853_T001	-4100
180-1_peak_348	1	90313608	90313920	313	Promoter (1-2kb)	1	90315517	90318180	2664	1	Zm00001d029853	Zm00001d029853_T001	-1597
180-1_peak_349	1	90314825	90315477	653	Promoter (<=1kb)	1	90315517	90318180	2664	1	Zm00001d029853	Zm00001d029853_T001	-40
180-1_peak_350	1	90317804	90318373	570	Promoter (1-2kb)	1	90316550	90318171	1622	1	Zm00001d029853	Zm00001d029853_T002	1254
180-1_peak_351	1	90441716	90442058	343	Distal Intergenic	1	90443929	90445866	1938	2	Zm00001d029855	Zm00001d029855_T001	3808
180-1_peak_352	1	91250463	91251078	616	Promoter (<=1kb)	1	91251568	91258172	6605	1	Zm00001d029872	Zm00001d029872_T001	-490
180-1_peak_353	1	92734597	92734817	221	Promoter (<=1kb)	1	92733943	92735043	1101	1	Zm00001d029892	Zm00001d029892_T001	654
180-1_peak_354	1	94349825	94350267	443	Promoter (<=1kb)	1	94346625	94349899	3275	2	Zm00001d029920	Zm00001d029920_T001	0
180-1_peak_355	1	94894546	94894838	293	Distal Intergenic	1	94856063	94858803	2741	1	Zm00001d029929	Zm00001d029929_T002	38483
180-1_peak_356	1	96905860	96906143	284	Promoter (<=1kb)	1	96905186	96905818	633	2	Zm00001d029969	Zm00001d029969_T001	-42
180-1_peak_357	1	98379944	98380248	305	Promoter (1-2kb)	1	98382117	98384270	2154	1	Zm00001d029997	Zm00001d029997_T001	-1869
180-1_peak_358	1	98583381	98583761	381	Promoter (2-3kb)	1	98579791	98580687	897	2	Zm00001d030004	Zm00001d030004_T001	-2694
180-1_peak_359	1	100385449	100385945	497	Promoter (<=1kb)	1	100385980	100387952	1973	1	Zm00001d030023	Zm00001d030023_T001	-35
180-1_peak_360	1	100652189	100652441	253	Promoter (<=1kb)	1	100650752	100652869	2118	2	Zm00001d030028	Zm00001d030028_T001	428
180-1_peak_361	1	100702613	100702862	250	Distal Intergenic	1	100657980	100662543	4564	1	Zm00001d030030	Zm00001d030030_T001	44633
180-1_peak_362	1	103286467	103286883	417	Promoter (<=1kb)	1	103280320	103286276	5957	2	Zm00001d030069	Zm00001d030069_T002	-191
180-1_peak_363	1	104418065	104418339	275	Promoter (<=1kb)	1	104416569	104417982	1414	2	Zm00001d030086	Zm00001d030086_T001	-83
180-1_peak_364	1	105546190	105546410	221	Distal Intergenic	1	105553409	105554335	927	2	Zm00001d030098	Zm00001d030098_T001	7925
180-1_peak_365	1	105546586	105546942	357	Distal Intergenic	1	105553409	105554335	927	2	Zm00001d030098	Zm00001d030098_T001	7393
180-1_peak_366	1	105553669	105553925	257	Promoter (<=1kb)	1	105553409	105554335	927	2	Zm00001d030098	Zm00001d030098_T001	410
180-1_peak_367	1	105973162	105973934	773	Distal Intergenic	1	105944592	105948305	3714	1	Zm00001d030105	Zm00001d030105_T002	28570
180-1_peak_368	1	106180050	106180694	645	Promoter (<=1kb)	1	106180425	106186517	6093	1	Zm00001d030108	Zm00001d030108_T002	0
180-1_peak_369	1	106383497	106383995	499	Promoter (<=1kb)	1	106378899	106383615	4717	2	Zm00001d030110	Zm00001d030110_T001	0
180-1_peak_370	1	109849201	109849634	434	Promoter (1-2kb)	1	109847801	109870195	22395	1	Zm00001d030164	Zm00001d030164_T117	1400
180-1_peak_371	1	110297953	110298173	221	Promoter (<=1kb)	1	110297474	110299921	2448	1	Zm00001d030171	Zm00001d030171_T001	479
180-1_peak_372	1	117570879	117571237	359	Distal Intergenic	1	117619933	117695083	75151	1	Zm00001d030266	Zm00001d030266_T001	-48696
180-1_peak_373	1	117630743	117631003	261	Promoter (1-2kb)	1	117629235	117694929	65695	1	Zm00001d030266	Zm00001d030266_T069	1508
180-1_peak_374	1	117636218	117636555	338	Intron (Zm00001d030266_T001/Zm00001d030266, intron 12 of 50)	1	117629235	117694929	65695	1	Zm00001d030266	Zm00001d030266_T069	6983
180-1_peak_375	1	125678580	125678814	235	Promoter (<=1kb)	1	125659000	125678568	19569	2	Zm00001d030357	Zm00001d030357_T009	-12
180-1_peak_376	1	131996964	131997191	228	Distal Intergenic	1	131875688	131877322	1635	2	Zm00001d030426	Zm00001d030426_T004	-119642
180-1_peak_377	1	136562590	136562913	324	Distal Intergenic	1	136610641	136612155	1515	1	Zm00001d030479	Zm00001d030479_T001	-47728
180-1_peak_378	1	137652932	137653171	240	Distal Intergenic	1	137947283	137948557	1275	1	Zm00001d030494	Zm00001d030494_T001	-294112
180-1_peak_379	1	144443660	144443915	256	Distal Intergenic	1	144321282	144322084	803	1	Zm00001d030563	Zm00001d030563_T001	122378
180-1_peak_380	1	144447264	144447721	458	Distal Intergenic	1	144321282	144322084	803	1	Zm00001d030563	Zm00001d030563_T001	125982
180-1_peak_381	1	147213317	147213738	422	Intron (Zm00001d030593_T001/Zm00001d030593, intron 3 of 5)	1	147206045	147223539	17495	2	Zm00001d030593	Zm00001d030593_T002	9801
180-1_peak_382	1	155963146	155963422	277	3' UTR	1	155959620	155963214	3595	1	Zm00001d030725	Zm00001d030725_T008	3526
180-1_peak_383	1	156415586	156415892	307	Intron (Zm00001d030732_T001/Zm00001d030732, intron 1 of 3)	1	156409825	156421624	11800	2	Zm00001d030732	Zm00001d030732_T002	5732
180-1_peak_384	1	159385718	159386268	551	Distal Intergenic	1	159379143	159381634	2492	2	Zm00001d030780	Zm00001d030780_T001	-4084
180-1_peak_385	1	159386614	159387124	511	Distal Intergenic	1	159379143	159381634	2492	2	Zm00001d030780	Zm00001d030780_T001	-4980
180-1_peak_386	1	162685408	162685642	235	Promoter (<=1kb)	1	162684497	162685108	612	2	Zm00001d030842	Zm00001d030842_T001	-300
180-1_peak_387	1	163696410	163696923	514	Promoter (<=1kb)	1	163697126	163697959	834	1	Zm00001d030858	Zm00001d030858_T001	-203
180-1_peak_388	1	165604137	165604360	224	Distal Intergenic	1	165741227	165745488	4262	1	Zm00001d030888	Zm00001d030888_T001	-136867
180-1_peak_389	1	165605139	165605359	221	Distal Intergenic	1	165741227	165745488	4262	1	Zm00001d030888	Zm00001d030888_T001	-135868
180-1_peak_390	1	165740731	165741228	498	Promoter (<=1kb)	1	165741227	165745488	4262	1	Zm00001d030888	Zm00001d030888_T001	0
180-1_peak_391	1	165744694	165745401	708	Promoter (<=1kb)	1	165744515	165745475	961	1	Zm00001d030888	Zm00001d030888_T002	179
180-1_peak_392	1	166012380	166012741	362	Promoter (<=1kb)	1	166009842	166012367	2526	2	Zm00001d030891	Zm00001d030891_T001	-13
180-1_peak_393	1	167086554	167086845	292	Promoter (<=1kb)	1	167087181	167087501	321	1	Zm00001d030915	Zm00001d030915_T001	-336
180-1_peak_394	1	167319845	167320137	293	Distal Intergenic	1	167326766	167327011	246	2	Zm00001d030918	Zm00001d030918_T001	6874
180-1_peak_395	1	167761780	167762113	334	Distal Intergenic	1	167682932	167683654	723	1	Zm00001d030934	Zm00001d030934_T005	78848
180-1_peak_396	1	167763553	167763897	345	Distal Intergenic	1	167682932	167683654	723	1	Zm00001d030934	Zm00001d030934_T005	80621
180-1_peak_397	1	168038116	168038336	221	Intron (Zm00001d030935_T001/Zm00001d030935, intron 12 of 15)	1	168033653	168091814	58162	1	Zm00001d030935	Zm00001d030935_T021	4463
180-1_peak_398	1	169485029	169485344	316	Distal Intergenic	1	169507769	169509000	1232	1	Zm00001d030963	Zm00001d030963_T001	-22425
180-1_peak_399	1	172178908	172179272	365	Promoter (1-2kb)	1	172180389	172181046	658	2	Zm00001d030988	Zm00001d030988_T001	1774
180-1_peak_400	1	172181195	172181743	549	Promoter (<=1kb)	1	172180389	172181046	658	2	Zm00001d030988	Zm00001d030988_T001	-149
180-1_peak_401	1	172187908	172188379	472	Distal Intergenic	1	172181723	172183926	2204	2	Zm00001d030989	Zm00001d030989_T001	-3982
180-1_peak_402	1	173396064	173396437	374	Promoter (<=1kb)	1	173396175	173402763	6589	1	Zm00001d031013	Zm00001d031013_T001	0
180-1_peak_403	1	174835384	174835687	304	Promoter (<=1kb)	1	174833825	174835336	1512	2	Zm00001d031047	Zm00001d031047_T001	-48
180-1_peak_404	1	174844812	174845090	279	Promoter (<=1kb)	1	174839938	174844064	4127	2	Zm00001d031049	Zm00001d031049_T002	-748
180-1_peak_405	1	175149461	175149755	295	Promoter (<=1kb)	1	175149466	175154116	4651	1	Zm00001d031058	Zm00001d031058_T010	0
180-1_peak_406	1	178718936	178719325	390	Promoter (<=1kb)	1	178717020	178719023	2004	2	Zm00001d031127	Zm00001d031127_T001	0
180-1_peak_407	1	178720624	178720903	280	Promoter (1-2kb)	1	178717020	178719023	2004	2	Zm00001d031127	Zm00001d031127_T001	-1601
180-1_peak_408	1	180219778	180220008	231	Distal Intergenic	1	180196548	180218147	21600	1	Zm00001d031159	Zm00001d031159_T002	23230
180-1_peak_409	1	181317296	181317657	362	Promoter (<=1kb)	1	181314460	181317451	2992	2	Zm00001d031179	Zm00001d031179_T001	0
180-1_peak_410	1	181714839	181715067	229	Promoter (<=1kb)	1	181715320	181715703	384	1	Zm00001d031189	Zm00001d031189_T001	-253
180-1_peak_411	1	181715747	181716443	697	Promoter (<=1kb)	1	181715320	181715703	384	1	Zm00001d031189	Zm00001d031189_T001	427
180-1_peak_412	1	182292720	182292942	223	Promoter (<=1kb)	1	182293107	182294953	1847	1	Zm00001d031209	Zm00001d031209_T001	-165
180-1_peak_413	1	182659413	182659654	242	Promoter (2-3kb)	1	182657048	182660158	3111	1	Zm00001d031223	Zm00001d031223_T003	2365
180-1_peak_414	1	183776097	183776352	256	Distal Intergenic	1	183678637	183679759	1123	1	Zm00001d031251	Zm00001d031251_T002	97460
180-1_peak_415	1	184107457	184107836	380	Promoter (<=1kb)	1	184106568	184107742	1175	2	Zm00001d031257	Zm00001d031257_T001	0
180-1_peak_416	1	184285016	184285310	295	Promoter (<=1kb)	1	184285253	184286332	1080	1	Zm00001d031264	Zm00001d031264_T001	0
180-1_peak_417	1	184861762	184862134	373	Promoter (2-3kb)	1	184859499	184860221	723	1	Zm00001d031278	Zm00001d031278_T001	2263
180-1_peak_418	1	185331713	185331933	221	Promoter (2-3kb)	1	185334136	185334576	441	2	Zm00001d031290	Zm00001d031290_T001	2643
180-1_peak_419	1	185868371	185868677	307	Promoter (<=1kb)	1	185867617	185867688	72	1	Zm00001d031314	Zm00001d031314_T001	754
180-1_peak_420	1	185871713	185871969	257	Promoter (2-3kb)	1	185871254	185874823	3570	2	Zm00001d031315	Zm00001d031315_T001	2854
180-1_peak_421	1	185874641	185875062	422	Promoter (<=1kb)	1	185871254	185874823	3570	2	Zm00001d031315	Zm00001d031315_T001	0
180-1_peak_422	1	185876365	185876818	454	Promoter (1-2kb)	1	185871254	185874831	3578	2	Zm00001d031315	Zm00001d031315_T002	-1534
180-1_peak_423	1	189591254	189591977	724	Promoter (1-2kb)	1	189593205	189593937	733	1	Zm00001d031423	Zm00001d031423_T001	-1228
180-1_peak_424	1	189592415	189593171	757	Promoter (<=1kb)	1	189593205	189593937	733	1	Zm00001d031423	Zm00001d031423_T001	-34
180-1_peak_425	1	189594348	189594568	221	Promoter (1-2kb)	1	189593205	189593937	733	1	Zm00001d031423	Zm00001d031423_T001	1143
180-1_peak_426	1	190080454	190080773	320	Promoter (1-2kb)	1	190080839	190081984	1146	2	Zm00001d031434	Zm00001d031434_T001	1211
180-1_peak_427	1	190228507	190228939	433	Distal Intergenic	1	190232595	190235627	3033	1	Zm00001d031441	Zm00001d031441_T001	-3656
180-1_peak_428	1	190231829	190232492	664	Promoter (<=1kb)	1	190232595	190235627	3033	1	Zm00001d031441	Zm00001d031441_T001	-103
180-1_peak_429	1	190651198	190651820	623	Promoter (1-2kb)	1	190649919	190653721	3803	2	Zm00001d031454	Zm00001d031454_T001	1901
180-1_peak_430	1	190653433	190653653	221	Promoter (<=1kb)	1	190649919	190653721	3803	2	Zm00001d031454	Zm00001d031454_T001	68
180-1_peak_431	1	191267809	191268174	366	Promoter (<=1kb)	1	191263840	191267976	4137	2	Zm00001d031470	Zm00001d031470_T001	0
180-1_peak_432	1	191269162	191269891	730	Promoter (1-2kb)	1	191263840	191267976	4137	2	Zm00001d031470	Zm00001d031470_T001	-1186
180-1_peak_433	1	191270010	191270250	241	Promoter (2-3kb)	1	191263840	191267976	4137	2	Zm00001d031470	Zm00001d031470_T001	-2034
180-1_peak_434	1	191371307	191371748	442	Promoter (<=1kb)	1	191370598	191372391	1794	1	Zm00001d031475	Zm00001d031475_T001	709
180-1_peak_435	1	191772637	191773013	377	Distal Intergenic	1	191769306	191771432	2127	1	Zm00001d031487	Zm00001d031487_T014	3331
180-1_peak_436	1	191773135	191773686	552	Distal Intergenic	1	191775178	191776885	1708	2	Zm00001d031488	Zm00001d031488_T002	3199
180-1_peak_437	1	192964309	192964588	280	Promoter (<=1kb)	1	192963269	192964365	1097	2	Zm00001d031529	Zm00001d031529_T019	0
180-1_peak_438	1	193342356	193342658	303	Distal Intergenic	1	193343064	193348037	4974	2	Zm00001d031534	Zm00001d031534_T001	5379
180-1_peak_439	1	193348676	193349035	360	Promoter (<=1kb)	1	193343064	193348037	4974	2	Zm00001d031534	Zm00001d031534_T001	-639
180-1_peak_440	1	193693914	193694252	339	Promoter (<=1kb)	1	193693869	193697232	3364	1	Zm00001d031539	Zm00001d031539_T004	45
180-1_peak_441	1	193767775	193767999	225	Promoter (<=1kb)	1	193767862	193780529	12668	1	Zm00001d031543	Zm00001d031543_T008	0
180-1_peak_442	1	193835661	193835940	280	Promoter (<=1kb)	1	193834072	193835680	1609	2	Zm00001d031545	Zm00001d031545_T001	0
180-1_peak_443	1	194106025	194106626	602	Distal Intergenic	1	194111500	194112254	755	2	Zm00001d031553	Zm00001d031553_T001	5628
180-1_peak_444	1	194108039	194108516	478	Distal Intergenic	1	194111500	194112254	755	2	Zm00001d031553	Zm00001d031553_T001	3738
180-1_peak_445	1	194122993	194123326	334	Promoter (<=1kb)	1	194120554	194122562	2009	2	Zm00001d031555	Zm00001d031555_T001	-431
180-1_peak_446	1	194347899	194348187	289	Distal Intergenic	1	194341408	194342385	978	1	Zm00001d031561	Zm00001d031561_T004	6491
180-1_peak_447	1	195292992	195293473	482	Promoter (<=1kb)	1	195291761	195294250	2490	2	Zm00001d031580	Zm00001d031580_T002	777
180-1_peak_448	1	195958341	195958762	422	Promoter (<=1kb)	1	195958619	195965883	7265	1	Zm00001d031602	Zm00001d031602_T001	0
180-1_peak_449	1	196949081	196950007	927	Promoter (1-2kb)	1	196944233	196947143	2911	2	Zm00001d031635	Zm00001d031635_T001	-1938
180-1_peak_450	1	197074857	197075280	424	Distal Intergenic	1	197063890	197066757	2868	1	Zm00001d031638	Zm00001d031638_T001	10967
180-1_peak_451	1	197507807	197508093	287	Promoter (1-2kb)	1	197509969	197512541	2573	1	Zm00001d031654	Zm00001d031654_T001	-1876
180-1_peak_452	1	197643021	197643440	420	Distal Intergenic	1	197633701	197636263	2563	2	Zm00001d031656	Zm00001d031656_T001	-6758
180-1_peak_453	1	197775669	197776172	504	3' UTR	1	197760195	197776370	16176	1	Zm00001d031659	Zm00001d031659_T001	15474
180-1_peak_454	1	198291653	198291948	296	Promoter (<=1kb)	1	198291706	198304782	13077	1	Zm00001d031676	Zm00001d031676_T001	0
180-1_peak_455	1	198452209	198452441	233	Promoter (1-2kb)	1	198453958	198455760	1803	1	Zm00001d031677	Zm00001d031677_T001	-1517
180-1_peak_456	1	198452997	198453467	471	Promoter (<=1kb)	1	198453958	198455760	1803	1	Zm00001d031677	Zm00001d031677_T001	-491
180-1_peak_457	1	198453765	198454092	328	Promoter (<=1kb)	1	198453958	198455760	1803	1	Zm00001d031677	Zm00001d031677_T001	0
180-1_peak_458	1	199417873	199418723	851	Promoter (<=1kb)	1	199415229	199417577	2349	2	Zm00001d031720	Zm00001d031720_T001	-296
180-1_peak_459	1	199501825	199502390	566	Promoter (<=1kb)	1	199502427	199506339	3913	1	Zm00001d031723	Zm00001d031723_T001	-37
180-1_peak_460	1	199511674	199512284	611	Distal Intergenic	1	199517587	199526568	8982	1	Zm00001d031724	Zm00001d031724_T001	-5303
180-1_peak_461	1	199517253	199517605	353	Promoter (<=1kb)	1	199517587	199526568	8982	1	Zm00001d031724	Zm00001d031724_T001	0
180-1_peak_462	1	199650591	199651487	897	Promoter (1-2kb)	1	199651976	199653028	1053	2	Zm00001d031725	Zm00001d031725_T001	1541
180-1_peak_463	1	199653239	199653766	528	Promoter (<=1kb)	1	199651976	199653028	1053	2	Zm00001d031725	Zm00001d031725_T001	-211
180-1_peak_464	1	199710681	199711016	336	Promoter (<=1kb)	1	199707996	199710074	2079	2	Zm00001d031726	Zm00001d031726_T001	-607
180-1_peak_465	1	199711631	199712031	401	Promoter (1-2kb)	1	199707996	199710074	2079	2	Zm00001d031726	Zm00001d031726_T001	-1557
180-1_peak_466	1	199712267	199712767	501	Promoter (2-3kb)	1	199707996	199710074	2079	2	Zm00001d031726	Zm00001d031726_T001	-2193
180-1_peak_467	1	199715253	199715678	426	Promoter (<=1kb)	1	199715758	199718588	2831	1	Zm00001d031727	Zm00001d031727_T001	-80
180-1_peak_468	1	199719525	199720435	911	Promoter (1-2kb)	1	199720829	199721512	684	2	Zm00001d031728	Zm00001d031728_T001	1077
180-1_peak_469	1	200032746	200032966	221	Distal Intergenic	1	200023769	200025791	2023	2	Zm00001d031731	Zm00001d031731_T001	-6955
180-1_peak_470	1	200054216	200054450	235	Promoter (<=1kb)	1	200052338	200054134	1797	2	Zm00001d031732	Zm00001d031732_T001	-82
180-1_peak_471	1	200055817	200056043	227	Promoter (1-2kb)	1	200052338	200054134	1797	2	Zm00001d031732	Zm00001d031732_T001	-1683
180-1_peak_472	1	200675356	200675661	306	Promoter (<=1kb)	1	200675571	200679396	3826	1	Zm00001d031747	Zm00001d031747_T001	0
180-1_peak_473	1	201510377	201510830	454	Promoter (<=1kb)	1	201510972	201513199	2228	1	Zm00001d031777	Zm00001d031777_T001	-142
180-1_peak_474	1	201512987	201514256	1270	Promoter (2-3kb)	1	201510972	201513199	2228	1	Zm00001d031777	Zm00001d031777_T001	2015
180-1_peak_475	1	201516052	201516465	414	Promoter (<=1kb)	1	201515268	201517431	2164	2	Zm00001d031778	Zm00001d031778_T001	966
180-1_peak_476	1	201946551	201946864	314	Promoter (<=1kb)	1	201947175	201952170	4996	1	Zm00001d031790	Zm00001d031790_T001	-311
180-1_peak_477	1	202103240	202103566	327	Promoter (<=1kb)	1	202103550	202104359	810	1	Zm00001d031796	Zm00001d031796_T001	0
180-1_peak_478	1	202116698	202117093	396	Distal Intergenic	1	202103550	202104359	810	1	Zm00001d031796	Zm00001d031796_T001	13148
180-1_peak_479	1	203127967	203128669	703	Promoter (<=1kb)	1	203123434	203127762	4329	2	Zm00001d031832	Zm00001d031832_T013	-205
180-1_peak_480	1	203135291	203136454	1164	Promoter (<=1kb)	1	203133495	203134475	981	2	Zm00001d031833	Zm00001d031833_T001	-816
180-1_peak_481	1	205923341	205923637	297	Promoter (1-2kb)	1	205925213	205930205	4993	1	Zm00001d031898	Zm00001d031898_T001	-1576
180-1_peak_482	1	207783566	207783815	250	Distal Intergenic	1	207788455	207799885	11431	1	Zm00001d031949	Zm00001d031949_T001	-4640
180-1_peak_483	1	208348327	208348753	427	Intron (Zm00001d031973_T001/Zm00001d031973, intron 17 of 18)	1	208342387	208356560	14174	1	Zm00001d031973	Zm00001d031973_T005	5940
180-1_peak_484	1	209949571	209949970	400	Promoter (<=1kb)	1	209949067	209949613	547	2	Zm00001d032030	Zm00001d032030_T001	0
180-1_peak_485	1	209950408	209950642	235	Promoter (<=1kb)	1	209949067	209949613	547	2	Zm00001d032030	Zm00001d032030_T001	-795
180-1_peak_486	1	211229416	211229820	405	Promoter (<=1kb)	1	211229817	211232389	2573	1	Zm00001d032069	Zm00001d032069_T001	0
180-1_peak_487	1	211799983	211800252	270	Promoter (2-3kb)	1	211796761	211802432	5672	2	Zm00001d032079	Zm00001d032079_T001	2180
180-1_peak_488	1	211943538	211944396	859	Promoter (1-2kb)	1	211944504	211946175	1672	2	Zm00001d032081	Zm00001d032081_T002	1779
180-1_peak_489	1	213018495	213019053	559	Promoter (<=1kb)	1	213017762	213018352	591	2	Zm00001d032102	Zm00001d032102_T001	-143
180-1_peak_490	1	213019629	213019878	250	Promoter (1-2kb)	1	213017762	213018352	591	2	Zm00001d032102	Zm00001d032102_T001	-1277
180-1_peak_491	1	213140936	213141191	256	Promoter (<=1kb)	1	213138788	213140938	2151	2	Zm00001d032106	Zm00001d032106_T001	0
180-1_peak_492	1	213697702	213698307	606	Distal Intergenic	1	213685223	213690923	5701	1	Zm00001d032117	Zm00001d032117_T001	12479
180-1_peak_493	1	213750881	213751182	302	Distal Intergenic	1	213778926	213779774	849	1	Zm00001d032120	Zm00001d032120_T001	-27744
180-1_peak_494	1	214584896	214585291	396	Promoter (<=1kb)	1	214578680	214584860	6181	2	Zm00001d032153	Zm00001d032153_T002	-36
180-1_peak_495	1	216047228	216047595	368	Promoter (<=1kb)	1	216043555	216047588	4034	2	Zm00001d032184	Zm00001d032184_T001	0
180-1_peak_496	1	216166784	216167006	223	Promoter (1-2kb)	1	216168360	216169854	1495	1	Zm00001d032186	Zm00001d032186_T001	-1354
180-1_peak_497	1	216730165	216730454	290	Promoter (<=1kb)	1	216729744	216729816	73	2	Zm00001d032196	Zm00001d032196_T001	-349
180-1_peak_498	1	219850095	219850401	307	Promoter (<=1kb)	1	219850205	219860643	10439	1	Zm00001d032268	Zm00001d032268_T001	0
180-1_peak_499	1	220776216	220776442	227	Promoter (<=1kb)	1	220776886	220777674	789	1	Zm00001d032295	Zm00001d032295_T001	-444
180-1_peak_500	1	220827496	220828002	507	Distal Intergenic	1	220858595	220858939	345	2	Zm00001d032297	Zm00001d032297_T001	30937
180-1_peak_501	1	221633436	221633730	295	Promoter (1-2kb)	1	221630345	221634888	4544	2	Zm00001d032310	Zm00001d032310_T001	1158
180-1_peak_502	1	221634969	221635446	478	Promoter (<=1kb)	1	221630345	221634888	4544	2	Zm00001d032310	Zm00001d032310_T001	-81
180-1_peak_503	1	221793570	221794010	441	Distal Intergenic	1	221831552	221837238	5687	1	Zm00001d032311	Zm00001d032311_T001	-37542
180-1_peak_504	1	221794198	221794444	247	Distal Intergenic	1	221831552	221837238	5687	1	Zm00001d032311	Zm00001d032311_T001	-37108
180-1_peak_505	1	224456387	224456640	254	Distal Intergenic	1	224460932	224465862	4931	1	Zm00001d032375	Zm00001d032375_T001	-4292
180-1_peak_506	1	224850137	224850357	221	Distal Intergenic	1	224850672	224860595	9924	2	Zm00001d032384	Zm00001d032384_T001	10238
180-1_peak_507	1	225785293	225786060	768	Promoter (<=1kb)	1	225781323	225785459	4137	2	Zm00001d032408	Zm00001d032408_T001	0
180-1_peak_508	1	226422707	226423027	321	Promoter (<=1kb)	1	226422742	226426629	3888	1	Zm00001d032439	Zm00001d032439_T002	0
180-1_peak_509	1	227386866	227387206	341	Promoter (1-2kb)	1	227387412	227388956	1545	2	Zm00001d032458	Zm00001d032458_T001	1750
180-1_peak_510	1	227389040	227389339	300	Promoter (<=1kb)	1	227387412	227388956	1545	2	Zm00001d032458	Zm00001d032458_T001	-84
180-1_peak_511	1	227573851	227574120	270	Distal Intergenic	1	227580069	227583455	3387	1	Zm00001d032465	Zm00001d032465_T001	-5949
180-1_peak_512	1	227715667	227715889	223	Promoter (<=1kb)	1	227702377	227715447	13071	2	Zm00001d032471	Zm00001d032471_T001	-220
180-1_peak_513	1	227716529	227717181	653	Promoter (1-2kb)	1	227702377	227715447	13071	2	Zm00001d032471	Zm00001d032471_T001	-1082
180-1_peak_514	1	227988222	227988828	607	Promoter (2-3kb)	1	227990837	227991226	390	1	Zm00001d032475	Zm00001d032475_T001	-2009
180-1_peak_515	1	227990038	227990701	664	Promoter (<=1kb)	1	227990837	227991226	390	1	Zm00001d032475	Zm00001d032475_T001	-136
180-1_peak_516	1	228039223	228039640	418	Promoter (<=1kb)	1	228038295	228039122	828	2	Zm00001d032479	Zm00001d032479_T001	-101
180-1_peak_517	1	229654606	229655063	458	Distal Intergenic	1	229633056	229640091	7036	1	Zm00001d032529	Zm00001d032529_T011	21550
180-1_peak_518	1	229809309	229809669	361	Promoter (<=1kb)	1	229809577	229812869	3293	1	Zm00001d032532	Zm00001d032532_T001	0
180-1_peak_519	1	230139398	230139861	464	Promoter (<=1kb)	1	230134398	230139442	5045	2	Zm00001d032546	Zm00001d032546_T001	0
180-1_peak_520	1	230528142	230528362	221	Promoter (<=1kb)	1	230528661	230528733	73	2	Zm00001d032559	Zm00001d032559_T001	371
180-1_peak_521	1	230529436	230530110	675	Promoter (<=1kb)	1	230528661	230528733	73	2	Zm00001d032559	Zm00001d032559_T001	-703
180-1_peak_522	1	230535213	230535653	441	Distal Intergenic	1	230530692	230531598	907	2	Zm00001d032561	Zm00001d032561_T001	-3615
180-1_peak_523	1	230537011	230537722	712	Distal Intergenic	1	230530692	230531598	907	2	Zm00001d032561	Zm00001d032561_T001	-5413
180-1_peak_524	1	230538468	230538778	311	Distal Intergenic	1	230530692	230531598	907	2	Zm00001d032561	Zm00001d032561_T001	-6870
180-1_peak_525	1	231684283	231684560	278	Distal Intergenic	1	231674392	231677680	3289	2	Zm00001d032601	Zm00001d032601_T002	-6603
180-1_peak_526	1	231684872	231685283	412	Distal Intergenic	1	231674392	231677680	3289	2	Zm00001d032601	Zm00001d032601_T002	-7192
180-1_peak_527	1	231779742	231780018	277	Promoter (<=1kb)	1	231780823	231784924	4102	1	Zm00001d032603	Zm00001d032603_T001	-805
180-1_peak_528	1	231780355	231780636	282	Promoter (<=1kb)	1	231780823	231784924	4102	1	Zm00001d032603	Zm00001d032603_T001	-187
180-1_peak_529	1	231930595	231931077	483	Distal Intergenic	1	231931416	231934263	2848	2	Zm00001d032608	Zm00001d032608_T001	3186
180-1_peak_530	1	232688923	232689488	566	Intron (Zm00001d032637_T001/Zm00001d032637, intron 12 of 21)	1	232683424	232685456	2033	2	Zm00001d032637	Zm00001d032637_T014	-3467
180-1_peak_531	1	233723107	233723554	448	Promoter (<=1kb)	1	233723476	233728165	4690	1	Zm00001d032669	Zm00001d032669_T001	0
180-1_peak_532	1	234434242	234434483	242	Promoter (<=1kb)	1	234430530	234435226	4697	2	Zm00001d032686	Zm00001d032686_T004	743
180-1_peak_533	1	234435627	234435983	357	Promoter (<=1kb)	1	234430528	234435468	4941	2	Zm00001d032686	Zm00001d032686_T003	-159
180-1_peak_534	1	234907999	234908236	238	Promoter (<=1kb)	1	234902658	234908089	5432	2	Zm00001d032695	Zm00001d032695_T001	0
180-1_peak_535	1	238935872	238936497	626	Promoter (<=1kb)	1	238936428	238937190	763	1	Zm00001d032810	Zm00001d032810_T001	0
180-1_peak_536	1	239016656	239016889	234	Promoter (<=1kb)	1	239017269	239027989	10721	1	Zm00001d032811	Zm00001d032811_T001	-380
180-1_peak_537	1	239714588	239714969	382	Promoter (<=1kb)	1	239713596	239715570	1975	1	Zm00001d032836	Zm00001d032836_T001	992
180-1_peak_538	1	239984411	239984890	480	Promoter (<=1kb)	1	239984978	239987507	2530	1	Zm00001d032849	Zm00001d032849_T001	-88
180-1_peak_539	1	240404125	240404498	374	Promoter (<=1kb)	1	240404079	240408124	4046	1	Zm00001d032857	Zm00001d032857_T002	46
180-1_peak_540	1	240935002	240935450	449	Promoter (<=1kb)	1	240932614	240934665	2052	2	Zm00001d032869	Zm00001d032869_T001	-337
180-1_peak_541	1	241005810	241006245	436	Distal Intergenic	1	240941211	240943277	2067	2	Zm00001d032870	Zm00001d032870_T001	-62533
180-1_peak_542	1	241075341	241076065	725	Promoter (1-2kb)	1	241076121	241077988	1868	2	Zm00001d032873	Zm00001d032873_T001	1923
180-1_peak_543	1	241078101	241078673	573	Promoter (<=1kb)	1	241076124	241077989	1866	2	Zm00001d032873	Zm00001d032873_T002	-112
180-1_peak_544	1	244393185	244393457	273	Promoter (<=1kb)	1	244392841	244393701	861	1	Zm00001d032947	Zm00001d032947_T001	344
180-1_peak_545	1	247108294	247108616	323	Promoter (<=1kb)	1	247103364	247108136	4773	2	Zm00001d033018	Zm00001d033018_T001	-158
180-1_peak_546	1	247430166	247430597	432	Promoter (<=1kb)	1	247431338	247433701	2364	1	Zm00001d033021	Zm00001d033021_T001	-741
180-1_peak_547	1	247954669	247954895	227	Distal Intergenic	1	247945222	247946655	1434	1	Zm00001d033033	Zm00001d033033_T002	9447
180-1_peak_548	1	248522568	248522987	420	Promoter (<=1kb)	1	248522876	248523364	489	1	Zm00001d033049	Zm00001d033049_T001	0
180-1_peak_549	1	249381655	249382018	364	Promoter (<=1kb)	1	249377951	249381659	3709	2	Zm00001d033067	Zm00001d033067_T001	0
180-1_peak_550	1	250042991	250043416	426	Promoter (<=1kb)	1	250039692	250043320	3629	2	Zm00001d033090	Zm00001d033090_T001	0
180-1_peak_551	1	251632187	251632411	225	Promoter (1-2kb)	1	251631018	251635094	4077	1	Zm00001d033129	Zm00001d033129_T001	1169
180-1_peak_552	1	252528456	252528697	242	Promoter (<=1kb)	1	252520966	252528415	7450	2	Zm00001d033159	Zm00001d033159_T003	-41
180-1_peak_553	1	252662365	252662625	261	Promoter (<=1kb)	1	252662518	252665880	3363	1	Zm00001d033167	Zm00001d033167_T001	0
180-1_peak_554	1	254162765	254163089	325	Promoter (<=1kb)	1	254163170	254168845	5676	1	Zm00001d033204	Zm00001d033204_T001	-81
180-1_peak_555	1	255023465	255023700	236	Promoter (<=1kb)	1	255021507	255023321	1815	2	Zm00001d033222	Zm00001d033222_T001	-144
180-1_peak_556	1	255035692	255036016	325	Distal Intergenic	1	255021507	255023321	1815	2	Zm00001d033222	Zm00001d033222_T001	-12371
180-1_peak_557	1	256312984	256313204	221	Promoter (<=1kb)	1	256312163	256313242	1080	1	Zm00001d033258	Zm00001d033258_T001	821
180-1_peak_558	1	256575596	256575865	270	Exon (Zm00001d033267_T001/Zm00001d033267, exon 8 of 9)	1	256575051	256579029	3979	2	Zm00001d033267	Zm00001d033267_T001	3164
180-1_peak_559	1	256577797	256578052	256	Promoter (<=1kb)	1	256575051	256579029	3979	2	Zm00001d033267	Zm00001d033267_T001	977
180-1_peak_560	1	256579099	256579520	422	Promoter (<=1kb)	1	256575051	256579029	3979	2	Zm00001d033267	Zm00001d033267_T001	-70
180-1_peak_561	1	256579648	256579929	282	Promoter (<=1kb)	1	256575051	256579029	3979	2	Zm00001d033267	Zm00001d033267_T001	-619
180-1_peak_562	1	256840497	256840774	278	Promoter (2-3kb)	1	256837542	256838792	1251	1	Zm00001d033271	Zm00001d033271_T001	2955
180-1_peak_563	1	257130245	257130656	412	Promoter (<=1kb)	1	257130278	257134447	4170	1	Zm00001d033275	Zm00001d033275_T006	0
180-1_peak_564	1	257349580	257349829	250	Distal Intergenic	1	257335467	257337638	2172	2	Zm00001d033280	Zm00001d033280_T001	-11942
180-1_peak_565	1	257769177	257769658	482	Promoter (<=1kb)	1	257767821	257769119	1299	2	Zm00001d033292	Zm00001d033292_T006	-58
180-1_peak_566	1	257978276	257978713	438	Promoter (2-3kb)	1	257976128	257981309	5182	1	Zm00001d033296	Zm00001d033296_T002	2148
180-1_peak_567	1	258844123	258844608	486	Promoter (1-2kb)	1	258846263	258847552	1290	1	Zm00001d033316	Zm00001d033316_T001	-1655
180-1_peak_568	1	258849691	258850245	555	Promoter (<=1kb)	1	258850341	258853608	3268	1	Zm00001d033317	Zm00001d033317_T001	-96
180-1_peak_569	1	260863899	260864133	235	Intron (Zm00001d033371_T001/Zm00001d033371, intron 3 of 4)	1	260861782	260871074	9293	2	Zm00001d033371	Zm00001d033371_T007	6941
180-1_peak_570	1	260932323	260932577	255	Distal Intergenic	1	260971128	260971563	436	1	Zm00001d033374	Zm00001d033374_T001	-38551
180-1_peak_571	1	262976975	262977303	329	Promoter (1-2kb)	1	262975467	262977654	2188	1	Zm00001d033446	Zm00001d033446_T001	1508
180-1_peak_572	1	263297314	263297561	248	Promoter (2-3kb)	1	263294917	263296681	1765	1	Zm00001d033459	Zm00001d033459_T001	2397
180-1_peak_573	1	263335178	263335509	332	Promoter (<=1kb)	1	263334484	263334816	333	2	Zm00001d033462	Zm00001d033462_T001	-362
180-1_peak_574	1	263682649	263682898	250	Promoter (<=1kb)	1	263677012	263682698	5687	2	Zm00001d033473	Zm00001d033473_T001	0
180-1_peak_575	1	263685814	263686283	470	Promoter (<=1kb)	1	263685913	263685983	71	2	Zm00001d033474	Zm00001d033474_T001	0
180-1_peak_576	1	264058184	264058506	323	Promoter (<=1kb)	1	264058393	264060481	2089	1	Zm00001d033489	Zm00001d033489_T001	0
180-1_peak_577	1	264059304	264059629	326	Promoter (<=1kb)	1	264058393	264060481	2089	1	Zm00001d033489	Zm00001d033489_T001	911
180-1_peak_578	1	265092020	265092394	375	Promoter (2-3kb)	1	265094468	265098491	4024	1	Zm00001d033510	Zm00001d033510_T001	-2074
180-1_peak_579	1	265340517	265340795	279	Promoter (<=1kb)	1	265338572	265340516	1945	2	Zm00001d033517	Zm00001d033517_T001	-1
180-1_peak_580	1	266420353	266420600	248	Promoter (1-2kb)	1	266418561	266421819	3259	2	Zm00001d033539	Zm00001d033539_T001	1219
180-1_peak_581	1	267641346	267642197	852	Promoter (<=1kb)	1	267642965	267643033	69	1	Zm00001d033576	Zm00001d033576_T001	-768
180-1_peak_582	1	267990928	267991183	256	Distal Intergenic	1	267998422	267998766	345	1	Zm00001d033590	Zm00001d033590_T001	-7239
180-1_peak_583	1	268073205	268073463	259	Promoter (<=1kb)	1	268072763	268073625	863	1	Zm00001d033595	Zm00001d033595_T001	442
180-1_peak_584	1	269047538	269048118	581	Promoter (<=1kb)	1	269047817	269049120	1304	1	Zm00001d033623	Zm00001d033623_T001	0
180-1_peak_585	1	269049468	269049731	264	Promoter (<=1kb)	1	269049903	269052676	2774	1	Zm00001d033623	Zm00001d033623_T016	-172
180-1_peak_586	1	269051756	269052473	718	Promoter (1-2kb)	1	269049903	269052676	2774	1	Zm00001d033623	Zm00001d033623_T016	1853
180-1_peak_587	1	269053702	269054101	400	Promoter (2-3kb)	1	269056560	269072120	15561	1	Zm00001d033624	Zm00001d033624_T001	-2459
180-1_peak_588	1	269055741	269056222	482	Promoter (<=1kb)	1	269056560	269072120	15561	1	Zm00001d033624	Zm00001d033624_T001	-338
180-1_peak_589	1	269066268	269066498	231	Promoter (2-3kb)	1	269069442	269072083	2642	1	Zm00001d033624	Zm00001d033624_T019	-2944
180-1_peak_590	1	269070248	269070702	455	Promoter (<=1kb)	1	269069559	269072078	2520	1	Zm00001d033624	Zm00001d033624_T020	689
180-1_peak_591	1	269071023	269071421	399	Promoter (1-2kb)	1	269069559	269072078	2520	1	Zm00001d033624	Zm00001d033624_T020	1464
180-1_peak_592	1	269324579	269324804	226	Promoter (1-2kb)	1	269323008	269325701	2694	1	Zm00001d033633	Zm00001d033633_T002	1571
180-1_peak_593	1	269325086	269325436	351	Promoter (2-3kb)	1	269323008	269325701	2694	1	Zm00001d033633	Zm00001d033633_T002	2078
180-1_peak_594	1	270226340	270227096	757	Intron (Zm00001d033669_T001/Zm00001d033669, intron 4 of 10)	1	270220432	270238013	17582	1	Zm00001d033669	Zm00001d033669_T012	5908
180-1_peak_595	1	270252747	270252967	221	Distal Intergenic	1	270255616	270257968	2353	2	Zm00001d033670	Zm00001d033670_T003	5001
180-1_peak_596	1	270327600	270328040	441	Distal Intergenic	1	270391709	270392980	1272	1	Zm00001d033671	Zm00001d033671_T001	-63669
180-1_peak_597	1	270864533	270864753	221	Promoter (<=1kb)	1	270865267	270865339	73	1	Zm00001d033676	Zm00001d033676_T001	-514
180-1_peak_598	1	270917639	270917972	334	Promoter (<=1kb)	1	270918085	270919977	1893	1	Zm00001d033680	Zm00001d033680_T001	-113
180-1_peak_599	1	270921525	270922084	560	Distal Intergenic	1	270918085	270919977	1893	1	Zm00001d033680	Zm00001d033680_T001	3440
180-1_peak_600	1	270984972	270985378	407	Distal Intergenic	1	270986202	270992207	6006	2	Zm00001d033682	Zm00001d033682_T003	6829
180-1_peak_601	1	271749187	271749407	221	Promoter (<=1kb)	1	271744406	271748692	4287	2	Zm00001d033705	Zm00001d033705_T002	-495
180-1_peak_602	1	272366498	272366808	311	Promoter (<=1kb)	1	272366742	272367528	787	1	Zm00001d033730	Zm00001d033730_T001	0
180-1_peak_603	1	272676474	272676726	253	Distal Intergenic	1	272677505	272681013	3509	2	Zm00001d033745	Zm00001d033745_T001	4287
180-1_peak_604	1	272681045	272681304	260	Promoter (<=1kb)	1	272677505	272681013	3509	2	Zm00001d033745	Zm00001d033745_T001	-32
180-1_peak_605	1	272689699	272689972	274	Distal Intergenic	1	272697870	272704330	6461	1	Zm00001d033746	Zm00001d033746_T001	-7898
180-1_peak_606	1	273082662	273082945	284	Promoter (<=1kb)	1	273077966	273082841	4876	2	Zm00001d033766	Zm00001d033766_T002	0
180-1_peak_607	1	273460674	273460943	270	Distal Intergenic	1	273462390	273466190	3801	2	Zm00001d033777	Zm00001d033777_T004	5247
180-1_peak_608	1	273461170	273461683	514	Distal Intergenic	1	273462390	273466190	3801	2	Zm00001d033777	Zm00001d033777_T004	4507
180-1_peak_609	1	273466496	273467022	527	Promoter (<=1kb)	1	273462134	273466455	4322	2	Zm00001d033777	Zm00001d033777_T001	-41
180-1_peak_610	1	274045405	274045721	317	Promoter (<=1kb)	1	274041284	274045067	3784	2	Zm00001d033797	Zm00001d033797_T003	-338
180-1_peak_611	1	274086044	274086821	778	Promoter (<=1kb)	1	274078874	274085766	6893	2	Zm00001d033799	Zm00001d033799_T028	-278
180-1_peak_612	1	275431392	275431735	344	Promoter (<=1kb)	1	275426787	275431066	4280	2	Zm00001d033839	Zm00001d033839_T001	-326
180-1_peak_613	1	275432879	275433502	624	Promoter (1-2kb)	1	275426787	275431066	4280	2	Zm00001d033839	Zm00001d033839_T001	-1813
180-1_peak_614	1	275458554	275458863	310	Distal Intergenic	1	275467069	275467830	762	2	Zm00001d033840	Zm00001d033840_T001	8967
180-1_peak_615	1	275461304	275461762	459	Distal Intergenic	1	275467069	275467830	762	2	Zm00001d033840	Zm00001d033840_T001	6068
180-1_peak_616	1	275463342	275463562	221	Distal Intergenic	1	275467069	275467830	762	2	Zm00001d033840	Zm00001d033840_T001	4268
180-1_peak_617	1	275610086	275610479	394	Promoter (<=1kb)	1	275610676	275610975	300	1	Zm00001d033846	Zm00001d033846_T001	-197
180-1_peak_618	1	275945152	275945686	535	Intron (Zm00001d033855_T001/Zm00001d033855, intron 7 of 9)	1	275938992	275954415	15424	2	Zm00001d033855	Zm00001d033855_T003	8729
180-1_peak_619	1	276513043	276513277	235	Distal Intergenic	1	276519506	276521984	2479	2	Zm00001d033862	Zm00001d033862_T001	8707
180-1_peak_620	1	276515110	276515400	291	Distal Intergenic	1	276519506	276521984	2479	2	Zm00001d033862	Zm00001d033862_T001	6584
180-1_peak_621	1	276516259	276516535	277	Distal Intergenic	1	276519506	276521984	2479	2	Zm00001d033862	Zm00001d033862_T001	5449
180-1_peak_622	1	276519485	276519884	400	Promoter (2-3kb)	1	276519506	276521984	2479	2	Zm00001d033862	Zm00001d033862_T001	2100
180-1_peak_623	1	276520688	276521261	574	Promoter (<=1kb)	1	276519506	276521984	2479	2	Zm00001d033862	Zm00001d033862_T001	723
180-1_peak_624	1	276521806	276522363	558	Promoter (<=1kb)	1	276519506	276521984	2479	2	Zm00001d033862	Zm00001d033862_T001	0
180-1_peak_625	1	277124138	277124411	274	Distal Intergenic	1	277130907	277134751	3845	1	Zm00001d033876	Zm00001d033876_T001	-6496
180-1_peak_626	1	277124991	277125219	229	Distal Intergenic	1	277130907	277134751	3845	1	Zm00001d033876	Zm00001d033876_T001	-5688
180-1_peak_627	1	277128285	277128617	333	Promoter (2-3kb)	1	277130907	277134751	3845	1	Zm00001d033876	Zm00001d033876_T001	-2290
180-1_peak_628	1	277129742	277130357	616	Promoter (<=1kb)	1	277130907	277134751	3845	1	Zm00001d033876	Zm00001d033876_T001	-550
180-1_peak_629	1	277204468	277204858	391	Promoter (2-3kb)	1	277201501	277202268	768	1	Zm00001d033877	Zm00001d033877_T001	2967
180-1_peak_630	1	277215148	277215795	648	Promoter (<=1kb)	1	277214711	277215586	876	1	Zm00001d033878	Zm00001d033878_T005	437
180-1_peak_631	1	277352006	277352324	319	Promoter (1-2kb)	1	277350359	277350965	607	2	Zm00001d033882	Zm00001d033882_T001	-1041
180-1_peak_632	1	277352698	277353094	397	Promoter (1-2kb)	1	277354273	277354749	477	1	Zm00001d033883	Zm00001d033883_T001	-1179
180-1_peak_633	1	277729844	277730346	503	Promoter (<=1kb)	1	277726512	277729830	3319	2	Zm00001d033896	Zm00001d033896_T001	-14
180-1_peak_634	1	278092713	278093086	374	Promoter (<=1kb)	1	278093492	278093595	104	1	zma-MIR171i	zma-mir171i	-406
180-1_peak_635	1	278286347	278286617	271	Promoter (<=1kb)	1	278287593	278288252	660	1	Zm00001d033909	Zm00001d033909_T001	-976
180-1_peak_636	1	278618402	278618727	326	Promoter (<=1kb)	1	278618558	278620219	1662	1	Zm00001d033922	Zm00001d033922_T001	0
180-1_peak_637	1	278687717	278687953	237	Promoter (<=1kb)	1	278688075	278688791	717	1	Zm00001d033924	Zm00001d033924_T001	-122
180-1_peak_638	1	278709815	278710212	398	Promoter (2-3kb)	1	278712668	278713522	855	1	Zm00001d033926	Zm00001d033926_T001	-2456
180-1_peak_639	1	279335773	279336198	426	Promoter (<=1kb)	1	279336319	279336819	501	1	Zm00001d033943	Zm00001d033943_T001	-121
180-1_peak_640	1	279336963	279337383	421	Promoter (<=1kb)	1	279336319	279336819	501	1	Zm00001d033943	Zm00001d033943_T001	644
180-1_peak_641	1	279587828	279588215	388	Promoter (<=1kb)	1	279587675	279592647	4973	1	Zm00001d033955	Zm00001d033955_T002	153
180-1_peak_642	1	279592230	279592894	665	3' UTR	1	279587675	279592647	4973	1	Zm00001d033955	Zm00001d033955_T002	4555
180-1_peak_643	1	279601586	279602125	540	Promoter (1-2kb)	1	279603784	279609493	5710	1	Zm00001d033957	Zm00001d033957_T001	-1659
180-1_peak_644	1	279603481	279603949	469	Promoter (<=1kb)	1	279603784	279609493	5710	1	Zm00001d033957	Zm00001d033957_T001	0
180-1_peak_645	1	279604994	279605504	511	Promoter (<=1kb)	1	279605648	279609495	3848	1	Zm00001d033957	Zm00001d033957_T005	-144
180-1_peak_646	1	279605663	279606758	1096	Promoter (<=1kb)	1	279605648	279609495	3848	1	Zm00001d033957	Zm00001d033957_T005	15
180-1_peak_647	1	279839709	279839959	251	Promoter (2-3kb)	1	279837248	279838126	879	1	Zm00001d033966	Zm00001d033966_T001	2461
180-1_peak_648	1	279883025	279883318	294	Promoter (<=1kb)	1	279877159	279883490	6332	2	Zm00001d033969	Zm00001d033969_T008	172
180-1_peak_649	1	280696357	280696587	231	Promoter (<=1kb)	1	280697263	280698915	1653	1	Zm00001d033999	Zm00001d033999_T001	-676
180-1_peak_650	1	281223144	281223829	686	Promoter (2-3kb)	1	281226728	281231958	5231	1	Zm00001d034015	Zm00001d034015_T001	-2899
180-1_peak_651	1	281226415	281226717	303	Promoter (<=1kb)	1	281226728	281231958	5231	1	Zm00001d034015	Zm00001d034015_T001	-11
180-1_peak_652	1	281231330	281231925	596	Promoter (2-3kb)	1	281228347	281232025	3679	1	Zm00001d034015	Zm00001d034015_T005	2983
180-1_peak_653	1	281236009	281236274	266	Distal Intergenic	1	281228347	281232025	3679	1	Zm00001d034015	Zm00001d034015_T005	7662
180-1_peak_654	1	281245085	281245305	221	Promoter (1-2kb)	1	281247257	281250032	2776	1	Zm00001d034017	Zm00001d034017_T001	-1952
180-1_peak_655	1	281510208	281510587	380	Distal Intergenic	1	281461949	281464587	2639	2	Zm00001d034028	Zm00001d034028_T005	-45621
180-1_peak_656	1	281621827	281622376	550	Promoter (<=1kb)	1	281622708	281623163	456	1	Zm00001d034031	Zm00001d034031_T001	-332
180-1_peak_657	1	281973808	281974678	871	Promoter (<=1kb)	1	281975586	281977146	1561	1	Zm00001d034037	Zm00001d034037_T001	-908
180-1_peak_658	1	282399321	282399563	243	Promoter (<=1kb)	1	282394751	282399544	4794	2	Zm00001d034049	Zm00001d034049_T001	0
180-1_peak_659	1	282498363	282498620	258	Promoter (1-2kb)	1	282500016	282508569	8554	1	Zm00001d034050	Zm00001d034050_T001	-1396
180-1_peak_660	1	283092640	283092866	227	Promoter (<=1kb)	1	283091813	283092449	637	2	Zm00001d034071	Zm00001d034071_T001	-191
180-1_peak_661	1	283124815	283125319	505	Distal Intergenic	1	283091813	283092449	637	2	Zm00001d034071	Zm00001d034071_T001	-32366
180-1_peak_662	1	283191797	283192285	489	Distal Intergenic	1	283193730	283197425	3696	2	Zm00001d034073	Zm00001d034073_T001	5140
180-1_peak_663	1	284180014	284180567	554	Promoter (<=1kb)	1	284176337	284179392	3056	2	Zm00001d034109	Zm00001d034109_T001	-622
180-1_peak_664	1	284181539	284182471	933	Promoter (2-3kb)	1	284176337	284179392	3056	2	Zm00001d034109	Zm00001d034109_T001	-2147
180-1_peak_665	1	284182727	284185061	2335	Distal Intergenic	1	284176337	284179392	3056	2	Zm00001d034109	Zm00001d034109_T001	-3335
180-1_peak_666	1	284190547	284190787	241	Distal Intergenic	1	284176337	284179392	3056	2	Zm00001d034109	Zm00001d034109_T001	-11155
180-1_peak_667	1	284691287	284691690	404	Promoter (<=1kb)	1	284692621	284695285	2665	1	Zm00001d034129	Zm00001d034129_T001	-931
180-1_peak_668	1	284694425	284695027	603	Promoter (1-2kb)	1	284692972	284695279	2308	1	Zm00001d034129	Zm00001d034129_T002	1453
180-1_peak_669	1	284699443	284699766	324	Promoter (1-2kb)	1	284698268	284699256	989	1	Zm00001d034130	Zm00001d034130_T001	1175
180-1_peak_670	1	284703440	284703829	390	Promoter (<=1kb)	1	284703137	284704057	921	2	Zm00001d034131	Zm00001d034131_T001	228
180-1_peak_671	1	284704120	284704451	332	Promoter (<=1kb)	1	284703137	284704057	921	2	Zm00001d034131	Zm00001d034131_T001	-63
180-1_peak_672	1	285022263	285023118	856	Promoter (1-2kb)	1	285024081	285024917	837	2	Zm00001d034145	Zm00001d034145_T001	1799
180-1_peak_673	1	285025110	285026051	942	Promoter (<=1kb)	1	285024081	285024917	837	2	Zm00001d034145	Zm00001d034145_T001	-193
180-1_peak_674	1	285026552	285027037	486	Promoter (1-2kb)	1	285024081	285024917	837	2	Zm00001d034145	Zm00001d034145_T001	-1635
180-1_peak_675	1	285036406	285036633	228	Promoter (<=1kb)	1	285033162	285036599	3438	2	Zm00001d034148	Zm00001d034148_T001	0
180-1_peak_676	1	285327866	285328408	543	Distal Intergenic	1	285335178	285337132	1955	1	Zm00001d034160	Zm00001d034160_T001	-6770
180-1_peak_677	1	285330987	285331547	561	Distal Intergenic	1	285335178	285337132	1955	1	Zm00001d034160	Zm00001d034160_T001	-3631
180-1_peak_678	1	285339055	285339275	221	Distal Intergenic	1	285335178	285337132	1955	1	Zm00001d034160	Zm00001d034160_T001	3877
180-1_peak_679	1	285872393	285872997	605	Distal Intergenic	1	285863974	285871788	7815	1	Zm00001d034181	Zm00001d034181_T001	8419
180-1_peak_680	1	286079755	286080033	279	Promoter (<=1kb)	1	286080950	286082217	1268	1	Zm00001d034189	Zm00001d034189_T001	-917
180-1_peak_681	1	286082855	286083291	437	Promoter (1-2kb)	1	286080950	286082217	1268	1	Zm00001d034189	Zm00001d034189_T001	1905
180-1_peak_682	1	286174655	286174983	329	Promoter (<=1kb)	1	286174098	286174835	738	2	Zm00001d034191	Zm00001d034191_T005	0
180-1_peak_683	1	286204221	286204604	384	Distal Intergenic	1	286208841	286210899	2059	2	Zm00001d034192	Zm00001d034192_T001	6295
180-1_peak_684	1	286337592	286338073	482	Distal Intergenic	1	286353333	286353964	632	1	Zm00001d034197	Zm00001d034197_T001	-15260
180-1_peak_685	1	286352584	286353203	620	Promoter (<=1kb)	1	286353333	286353964	632	1	Zm00001d034197	Zm00001d034197_T001	-130
180-1_peak_686	1	286355701	286356099	399	Promoter (2-3kb)	1	286353333	286353964	632	1	Zm00001d034197	Zm00001d034197_T001	2368
180-1_peak_687	1	286424702	286425023	322	Promoter (<=1kb)	1	286425311	286425868	558	1	Zm00001d034199	Zm00001d034199_T001	-288
180-1_peak_688	1	286743853	286744908	1056	Promoter (1-2kb)	1	286738442	286742476	4035	2	Zm00001d034205	Zm00001d034205_T001	-1377
180-1_peak_689	1	286746966	286747186	221	Distal Intergenic	1	286738442	286742476	4035	2	Zm00001d034205	Zm00001d034205_T001	-4490
180-1_peak_690	1	286751578	286752096	519	Distal Intergenic	1	286756358	286759266	2909	2	Zm00001d034206	Zm00001d034206_T001	7170
180-1_peak_691	1	286978451	286978733	283	Promoter (<=1kb)	1	286978889	286980925	2037	1	Zm00001d034217	Zm00001d034217_T001	-156
180-1_peak_692	1	286979176	286979456	281	Promoter (<=1kb)	1	286978889	286980925	2037	1	Zm00001d034217	Zm00001d034217_T001	287
180-1_peak_693	1	287570344	287570747	404	Promoter (<=1kb)	1	287570534	287575499	4966	1	Zm00001d034238	Zm00001d034238_T001	0
180-1_peak_694	1	289152209	289152694	486	Distal Intergenic	1	289129916	289132811	2896	2	Zm00001d034319	Zm00001d034319_T001	-19398
180-1_peak_695	1	289242737	289243256	520	Promoter (2-3kb)	1	289238687	289240063	1377	2	Zm00001d034324	Zm00001d034324_T001	-2674
180-1_peak_696	1	290471843	290472135	293	Promoter (<=1kb)	1	290470998	290471672	675	2	Zm00001d034356	Zm00001d034356_T001	-171
180-1_peak_697	1	290665660	290666112	453	Distal Intergenic	1	290668538	290669359	822	2	Zm00001d034359	Zm00001d034359_T001	3247
180-1_peak_698	1	290666269	290666793	525	Promoter (2-3kb)	1	290668538	290669359	822	2	Zm00001d034359	Zm00001d034359_T001	2566
180-1_peak_699	1	290667171	290667483	313	Promoter (1-2kb)	1	290668538	290669359	822	2	Zm00001d034359	Zm00001d034359_T001	1876
180-1_peak_700	1	290915623	290916134	512	Promoter (<=1kb)	1	290916309	290917229	921	1	Zm00001d034365	Zm00001d034365_T001	-175
180-1_peak_701	1	290916948	290917659	712	Promoter (<=1kb)	1	290916309	290917229	921	1	Zm00001d034365	Zm00001d034365_T001	639
180-1_peak_702	1	291105524	291105859	336	Promoter (1-2kb)	1	291107391	291111360	3970	1	Zm00001d034372	Zm00001d034372_T001	-1532
180-1_peak_703	1	291560612	291560832	221	Distal Intergenic	1	291510779	291518900	8122	2	Zm00001d034385	Zm00001d034385_T005	-41712
180-1_peak_704	1	291612797	291613136	340	Promoter (<=1kb)	1	291605313	291613072	7760	2	Zm00001d034387	Zm00001d034387_T006	0
180-1_peak_705	1	291613935	291614155	221	Promoter (<=1kb)	1	291605302	291613251	7950	2	Zm00001d034387	Zm00001d034387_T005	-684
180-1_peak_706	1	292763692	292764057	366	Promoter (1-2kb)	1	292764825	292765994	1170	2	Zm00001d034427	Zm00001d034427_T001	1937
180-1_peak_707	1	292948095	292948315	221	Promoter (<=1kb)	1	292948271	292948985	715	2	Zm00001d034435	Zm00001d034435_T001	670
180-1_peak_708	1	293191083	293191469	387	Promoter (<=1kb)	1	293191447	293193368	1922	1	Zm00001d034444	Zm00001d034444_T001	0
180-1_peak_709	1	293193826	293194149	324	Promoter (2-3kb)	1	293191447	293193641	2195	1	Zm00001d034444	Zm00001d034444_T002	2379
180-1_peak_710	1	293295297	293295668	372	Promoter (2-3kb)	1	293289851	293293079	3229	2	Zm00001d034447	Zm00001d034447_T001	-2218
180-1_peak_711	1	293303653	293303880	228	Distal Intergenic	1	293311185	293313786	2602	2	Zm00001d034448	Zm00001d034448_T001	9906
180-1_peak_712	1	293403333	293403870	538	Promoter (1-2kb)	1	293403196	293405391	2196	2	Zm00001d034452	Zm00001d034452_T006	1521
180-1_peak_713	1	293750797	293751065	269	Promoter (<=1kb)	1	293749001	293751779	2779	2	Zm00001d034463	Zm00001d034463_T001	714
180-1_peak_714	1	294122351	294122708	358	Promoter (<=1kb)	1	294122557	294127757	5201	1	Zm00001d034480	Zm00001d034480_T001	0
180-1_peak_715	1	294260764	294261482	719	3' UTR	1	294256994	294261060	4067	1	Zm00001d034487	Zm00001d034487_T002	3770
180-1_peak_716	1	294316521	294316847	327	Promoter (1-2kb)	1	294314704	294316542	1839	1	Zm00001d034488	Zm00001d034488_T001	1817
180-1_peak_717	1	294323706	294323926	221	Promoter (1-2kb)	1	294321794	294323638	1845	1	Zm00001d034489	Zm00001d034489_T001	1912
180-1_peak_718	1	294631418	294632021	604	Promoter (<=1kb)	1	294631847	294635424	3578	1	Zm00001d034494	Zm00001d034494_T001	0
180-1_peak_719	1	294666151	294666485	335	Promoter (<=1kb)	1	294666401	294669418	3018	1	Zm00001d034496	Zm00001d034496_T001	0
180-1_peak_720	1	294670255	294670747	493	Promoter (<=1kb)	1	294670633	294671379	747	1	Zm00001d034497	Zm00001d034497_T001	0
180-1_peak_721	1	294671825	294672468	644	Promoter (1-2kb)	1	294670633	294671503	871	1	Zm00001d034497	Zm00001d034497_T003	1192
180-1_peak_722	1	294729499	294729890	392	Promoter (<=1kb)	1	294730026	294731510	1485	1	Zm00001d034501	Zm00001d034501_T001	-136
180-1_peak_723	1	294980847	294981418	572	Promoter (<=1kb)	1	294977406	294980797	3392	2	Zm00001d034508	Zm00001d034508_T001	-50
180-1_peak_724	1	294990170	294990452	283	Promoter (2-3kb)	1	294982576	294987978	5403	2	Zm00001d034509	Zm00001d034509_T005	-2192
180-1_peak_725	1	295632816	295633207	392	Promoter (<=1kb)	1	295621567	295632863	11297	2	Zm00001d034524	Zm00001d034524_T002	0
180-1_peak_726	1	295684334	295684761	428	Promoter (<=1kb)	1	295685533	295686417	885	1	Zm00001d034527	Zm00001d034527_T001	-772
180-1_peak_727	1	295781712	295782220	509	3' UTR	1	295778556	295781496	2941	1	Zm00001d034533	Zm00001d034533_T003	3156
180-1_peak_728	1	295783805	295784175	371	Distal Intergenic	1	295778556	295781496	2941	1	Zm00001d034533	Zm00001d034533_T003	5249
180-1_peak_729	1	295995797	295996094	298	Promoter (<=1kb)	1	295996848	295998888	2041	1	Zm00001d034547	Zm00001d034547_T001	-754
180-1_peak_730	1	296305184	296305638	455	Promoter (<=1kb)	1	296303849	296305238	1390	2	Zm00001d034558	Zm00001d034558_T001	0
180-1_peak_731	1	297420819	297421107	289	Promoter (<=1kb)	1	297421545	297422826	1282	1	Zm00001d034596	Zm00001d034596_T001	-438
180-1_peak_732	1	297440968	297441347	380	Distal Intergenic	1	297445098	297446744	1647	2	Zm00001d034597	Zm00001d034597_T008	5397
180-1_peak_733	1	297444551	297444771	221	Promoter (1-2kb)	1	297445098	297446744	1647	2	Zm00001d034597	Zm00001d034597_T008	1973
180-1_peak_734	1	297600138	297600439	302	Promoter (1-2kb)	1	297601946	297603764	1819	1	Zm00001d034601	Zm00001d034601_T001	-1507
180-1_peak_735	1	297600943	297601951	1009	Promoter (<=1kb)	1	297601946	297603764	1819	1	Zm00001d034601	Zm00001d034601_T001	0
180-1_peak_736	1	297603069	297603439	371	Promoter (1-2kb)	1	297601946	297603764	1819	1	Zm00001d034601	Zm00001d034601_T001	1123
180-1_peak_737	1	297611294	297611811	518	Promoter (<=1kb)	1	297605177	297611407	6231	2	Zm00001d034602	Zm00001d034602_T001	0
180-1_peak_738	1	297860342	297860717	376	Promoter (<=1kb)	1	297858445	297859673	1229	2	Zm00001d034615	Zm00001d034615_T001	-669
180-1_peak_739	1	298415359	298415775	417	Promoter (<=1kb)	1	298412338	298414927	2590	2	Zm00001d034628	Zm00001d034628_T001	-432
180-1_peak_740	1	298693632	298694184	553	Promoter (2-3kb)	1	298696773	298697294	522	1	Zm00001d034641	Zm00001d034641_T001	-2589
180-1_peak_741	1	298694754	298695064	311	Promoter (1-2kb)	1	298696773	298697294	522	1	Zm00001d034641	Zm00001d034641_T001	-1709
180-1_peak_742	1	298695986	298696706	721	Promoter (<=1kb)	1	298696773	298697294	522	1	Zm00001d034641	Zm00001d034641_T001	-67
180-1_peak_743	1	298697994	298698507	514	Promoter (1-2kb)	1	298696773	298697294	522	1	Zm00001d034641	Zm00001d034641_T001	1221
180-1_peak_744	1	298699553	298700359	807	Promoter (<=1kb)	1	298700432	298700869	438	1	Zm00001d034642	Zm00001d034642_T001	-73
180-1_peak_745	1	298702726	298703193	468	Promoter (1-2kb)	1	298704379	298705314	936	1	Zm00001d034643	Zm00001d034643_T001	-1186
180-1_peak_746	1	298704053	298704350	298	Promoter (<=1kb)	1	298704379	298705314	936	1	Zm00001d034643	Zm00001d034643_T001	-29
180-1_peak_747	1	298816637	298817124	488	Promoter (<=1kb)	1	298808277	298816736	8460	2	Zm00001d034650	Zm00001d034650_T002	0
180-1_peak_748	1	298994647	298995486	840	Promoter (2-3kb)	1	298994999	298998450	3452	2	Zm00001d034655	Zm00001d034655_T001	2964
180-1_peak_749	1	298999574	299000073	500	Promoter (1-2kb)	1	298994999	298998450	3452	2	Zm00001d034655	Zm00001d034655_T001	-1124
180-1_peak_750	1	299002095	299002566	472	Distal Intergenic	1	298994999	298998450	3452	2	Zm00001d034655	Zm00001d034655_T001	-3645
180-1_peak_751	1	299203158	299203596	439	Promoter (<=1kb)	1	299204252	299206111	1860	1	Zm00001d034664	Zm00001d034664_T001	-656
180-1_peak_752	1	299323645	299323885	241	Promoter (<=1kb)	1	299321980	299323654	1675	2	Zm00001d034669	Zm00001d034669_T001	0
180-1_peak_753	1	299455672	299455960	289	Promoter (1-2kb)	1	299451654	299453729	2076	2	Zm00001d034672	Zm00001d034672_T001	-1943
180-1_peak_754	1	299503147	299503551	405	Promoter (1-2kb)	1	299503736	299505295	1560	2	Zm00001d034673	Zm00001d034673_T001	1744
180-1_peak_755	1	299505418	299505862	445	Promoter (<=1kb)	1	299504396	299505297	902	2	Zm00001d034673	Zm00001d034673_T002	-121
180-1_peak_756	1	299602449	299602775	327	Distal Intergenic	1	299603375	299607983	4609	2	Zm00001d034675	Zm00001d034675_T003	5208
180-1_peak_757	1	300140562	300140788	227	Distal Intergenic	1	300145669	300147246	1578	1	Zm00001d034692	Zm00001d034692_T001	-4881
180-1_peak_758	1	300612588	300612863	276	Promoter (<=1kb)	1	300613074	300615633	2560	1	Zm00001d034718	Zm00001d034718_T001	-211
180-1_peak_759	1	300738277	300738604	328	Promoter (2-3kb)	1	300741005	300741352	348	1	Zm00001d034722	Zm00001d034722_T001	-2401
180-1_peak_760	1	300739837	300740057	221	Promoter (<=1kb)	1	300741005	300741352	348	1	Zm00001d034722	Zm00001d034722_T001	-948
180-1_peak_761	1	300742561	300742874	314	Promoter (1-2kb)	1	300741005	300741352	348	1	Zm00001d034722	Zm00001d034722_T001	1556
180-1_peak_762	1	300781746	300782159	414	Promoter (<=1kb)	1	300779318	300781313	1996	2	Zm00001d034723	Zm00001d034723_T001	-433
180-1_peak_763	1	300994200	300994441	242	Promoter (<=1kb)	1	300991818	300995223	3406	2	Zm00001d034738	Zm00001d034738_T001	782
180-1_peak_764	1	301674338	301674633	296	Promoter (<=1kb)	1	301668048	301674553	6506	2	Zm00001d034766	Zm00001d034766_T001	0
180-1_peak_765	1	301722946	301723247	302	Promoter (<=1kb)	1	301723108	301728750	5643	1	Zm00001d034770	Zm00001d034770_T006	0
180-1_peak_766	1	302142536	302142927	392	Promoter (1-2kb)	1	302141835	302144393	2559	2	Zm00001d034781	Zm00001d034781_T001	1466
180-1_peak_767	1	302143638	302145069	1432	Promoter (<=1kb)	1	302141835	302144393	2559	2	Zm00001d034781	Zm00001d034781_T001	0
180-1_peak_768	1	302189688	302190097	410	Promoter (1-2kb)	1	302188639	302191274	2636	1	Zm00001d034782	Zm00001d034782_T001	1049
180-1_peak_769	1	302251223	302251443	221	Promoter (<=1kb)	1	302249936	302251134	1199	2	Zm00001d034784	Zm00001d034784_T001	-89
180-1_peak_770	1	303356404	303356823	420	Promoter (<=1kb)	1	303356686	303362830	6145	1	Zm00001d034834	Zm00001d034834_T001	0
180-1_peak_771	1	303633853	303634073	221	Promoter (<=1kb)	1	303631232	303633793	2562	2	Zm00001d034841	Zm00001d034841_T002	-60
180-1_peak_772	1	303990157	303990404	248	Promoter (<=1kb)	1	303989634	303999266	9633	1	Zm00001d034859	Zm00001d034859_T001	523
180-1_peak_773	1	306359422	306359765	344	Promoter (<=1kb)	1	306360107	306362992	2886	1	Zm00001d034944	Zm00001d034944_T004	-342
180-1_peak_774	1	307040604	307040824	221	Distal Intergenic	1	306902543	306921360	18818	2	Zm00001d034962	Zm00001d034962_T004	-119244
180-1_peak_775	10	315	1121	807	Distal Intergenic	10	131322	134730	3409	1	Zm00001d023208	Zm00001d023208_T002	-130201
180-1_peak_776	10	1674	2130	457	Distal Intergenic	10	131322	134730	3409	1	Zm00001d023208	Zm00001d023208_T002	-129192
180-1_peak_777	10	426726	426968	243	Distal Intergenic	10	398153	399736	1584	2	Zm00001d023213	Zm00001d023213_T001	-26990
180-1_peak_778	10	433182	433472	291	Distal Intergenic	10	398153	399736	1584	2	Zm00001d023213	Zm00001d023213_T001	-33446
180-1_peak_779	10	1108287	1108602	316	Intron (Zm00001d023238_T001/Zm00001d023238, intron 12 of 23)	10	1102803	1122313	19511	1	Zm00001d023238	Zm00001d023238_T010	5484
180-1_peak_780	10	1109177	1109529	353	Intron (Zm00001d023238_T001/Zm00001d023238, intron 12 of 23)	10	1102803	1122313	19511	1	Zm00001d023238	Zm00001d023238_T010	6374
180-1_peak_781	10	1114184	1114404	221	Intron (Zm00001d023238_T001/Zm00001d023238, intron 14 of 23)	10	1102803	1122313	19511	1	Zm00001d023238	Zm00001d023238_T010	11381
180-1_peak_782	10	1242418	1242712	295	Intron (Zm00001d023239_T001/Zm00001d023239, intron 7 of 11)	10	1236959	1248543	11585	1	Zm00001d023239	Zm00001d023239_T001	5459
180-1_peak_783	10	1696896	1697184	289	Promoter (1-2kb)	10	1698336	1698995	660	2	Zm00001d023269	Zm00001d023269_T001	1811
180-1_peak_784	10	2217493	2217713	221	Promoter (1-2kb)	10	2216330	2217229	900	1	Zm00001d023287	Zm00001d023287_T001	1163
180-1_peak_785	10	2264425	2264873	449	Promoter (<=1kb)	10	2262454	2264529	2076	2	Zm00001d023294	Zm00001d023294_T001	0
180-1_peak_786	10	2756509	2756925	417	Promoter (<=1kb)	10	2757475	2758503	1029	1	Zm00001d023312	Zm00001d023312_T001	-550
180-1_peak_787	10	3602002	3602264	263	Promoter (2-3kb)	10	3599571	3601619	2049	1	Zm00001d023332	Zm00001d023332_T001	2431
180-1_peak_788	10	3879607	3879865	259	Promoter (<=1kb)	10	3878935	3879360	426	2	Zm00001d023348	Zm00001d023348_T001	-247
180-1_peak_789	10	4279998	4280240	243	Distal Intergenic	10	4272268	4274843	2576	2	Zm00001d023376	Zm00001d023376_T002	-5155
180-1_peak_790	10	4297960	4298523	564	Promoter (<=1kb)	10	4293119	4298209	5091	2	Zm00001d023379	Zm00001d023379_T001	0
180-1_peak_791	10	4298812	4299143	332	Promoter (<=1kb)	10	4293119	4298209	5091	2	Zm00001d023379	Zm00001d023379_T001	-603
180-1_peak_792	10	4349914	4350658	745	Promoter (1-2kb)	10	4347611	4348392	782	2	Zm00001d023385	Zm00001d023385_T001	-1522
180-1_peak_793	10	4733459	4733763	305	Promoter (<=1kb)	10	4731068	4733561	2494	2	Zm00001d023400	Zm00001d023400_T001	0
180-1_peak_794	10	4742777	4743079	303	Promoter (<=1kb)	10	4740647	4742679	2033	2	Zm00001d023402	Zm00001d023402_T001	-98
180-1_peak_795	10	4840912	4841266	355	Promoter (1-2kb)	10	4839680	4842257	2578	1	Zm00001d023404	Zm00001d023404_T001	1232
180-1_peak_796	10	5942512	5942903	392	Distal Intergenic	10	5902065	5906458	4394	2	Zm00001d023450	Zm00001d023450_T001	-36054
180-1_peak_797	10	6285584	6285969	386	Distal Intergenic	10	6289476	6298739	9264	1	Zm00001d023459	Zm00001d023459_T001	-3507
180-1_peak_798	10	6626798	6627068	271	Distal Intergenic	10	6631686	6632327	642	2	Zm00001d023468	Zm00001d023468_T001	5259
180-1_peak_799	10	6632838	6633165	328	Promoter (<=1kb)	10	6631686	6632327	642	2	Zm00001d023468	Zm00001d023468_T001	-511
180-1_peak_800	10	6633613	6633944	332	Promoter (1-2kb)	10	6631686	6632327	642	2	Zm00001d023468	Zm00001d023468_T001	-1286
180-1_peak_801	10	8652731	8653405	675	Promoter (<=1kb)	10	8653575	8659794	6220	1	Zm00001d023521	Zm00001d023521_T001	-170
180-1_peak_802	10	9115769	9116355	587	Distal Intergenic	10	9078177	9084700	6524	1	Zm00001d023534	Zm00001d023534_T002	37592
180-1_peak_803	10	9156601	9157552	952	Promoter (<=1kb)	10	9153462	9156390	2929	2	Zm00001d023535	Zm00001d023535_T001	-211
180-1_peak_804	10	14595864	14596311	448	Promoter (1-2kb)	10	14594105	14596141	2037	1	Zm00001d023669	Zm00001d023669_T001	1759
180-1_peak_805	10	14650968	14651379	412	Distal Intergenic	10	14657916	14658990	1075	2	Zm00001d023671	Zm00001d023671_T001	7611
180-1_peak_806	10	14652581	14653402	822	Distal Intergenic	10	14657916	14658990	1075	2	Zm00001d023671	Zm00001d023671_T001	5588
180-1_peak_807	10	14655219	14655449	231	Distal Intergenic	10	14657916	14658990	1075	2	Zm00001d023671	Zm00001d023671_T001	3541
180-1_peak_808	10	15441531	15441751	221	Distal Intergenic	10	15508333	15509761	1429	2	Zm00001d023687	Zm00001d023687_T001	68010
180-1_peak_809	10	15452295	15452806	512	Distal Intergenic	10	15508333	15509761	1429	2	Zm00001d023687	Zm00001d023687_T001	56955
180-1_peak_810	10	15874973	15875425	453	Promoter (<=1kb)	10	15875150	15878959	3810	1	Zm00001d023694	Zm00001d023694_T001	0
180-1_peak_811	10	20858890	20859177	288	Promoter (1-2kb)	10	20857342	20890143	32802	1	Zm00001d023792	Zm00001d023792_T008	1548
180-1_peak_812	10	20868445	20868724	280	Intron (Zm00001d023792_T001/Zm00001d023792, intron 10 of 16)	10	20864851	20890419	25569	1	Zm00001d023792	Zm00001d023792_T009	3594
180-1_peak_813	10	20870807	20871099	293	Intron (Zm00001d023792_T001/Zm00001d023792, intron 10 of 16)	10	20864851	20890419	25569	1	Zm00001d023792	Zm00001d023792_T009	5956
180-1_peak_814	10	22057210	22057443	234	Promoter (<=1kb)	10	22055520	22056952	1433	2	Zm00001d023799	Zm00001d023799_T001	-258
180-1_peak_815	10	23897429	23897790	362	Promoter (<=1kb)	10	23888121	23897377	9257	2	Zm00001d023838	Zm00001d023838_T023	-52
180-1_peak_816	10	24290454	24290679	226	Promoter (<=1kb)	10	24286776	24290769	3994	2	Zm00001d023843	Zm00001d023843_T001	90
180-1_peak_817	10	25287920	25288735	816	Promoter (<=1kb)	10	25283888	25287483	3596	2	Zm00001d023859	Zm00001d023859_T001	-437
180-1_peak_818	10	25290515	25290747	233	Distal Intergenic	10	25283888	25287483	3596	2	Zm00001d023859	Zm00001d023859_T001	-3032
180-1_peak_819	10	25327371	25327602	232	Promoter (<=1kb)	10	25327212	25327282	71	2	Zm00001d023862	Zm00001d023862_T001	-89
180-1_peak_820	10	26718012	26718232	221	Promoter (<=1kb)	10	26717965	26718036	72	2	Zm00001d023894	Zm00001d023894_T001	0
180-1_peak_821	10	35062557	35062978	422	Distal Intergenic	10	35139343	35141232	1890	2	Zm00001d023993	Zm00001d023993_T001	78254
180-1_peak_822	10	35063605	35064038	434	Distal Intergenic	10	35139343	35141232	1890	2	Zm00001d023993	Zm00001d023993_T001	77194
180-1_peak_823	10	35064475	35064826	352	Distal Intergenic	10	35139343	35141232	1890	2	Zm00001d023993	Zm00001d023993_T001	76406
180-1_peak_824	10	35065050	35065314	265	Distal Intergenic	10	35139343	35141232	1890	2	Zm00001d023993	Zm00001d023993_T001	75918
180-1_peak_825	10	35065447	35065692	246	Distal Intergenic	10	35139343	35141232	1890	2	Zm00001d023993	Zm00001d023993_T001	75540
180-1_peak_826	10	35065870	35066095	226	Distal Intergenic	10	35139343	35141232	1890	2	Zm00001d023993	Zm00001d023993_T001	75137
180-1_peak_827	10	35066484	35067708	1225	Distal Intergenic	10	35139343	35141232	1890	2	Zm00001d023993	Zm00001d023993_T001	73524
180-1_peak_828	10	35068511	35069039	529	Distal Intergenic	10	35139343	35141232	1890	2	Zm00001d023993	Zm00001d023993_T001	72193
180-1_peak_829	10	35069671	35070129	459	Distal Intergenic	10	35139343	35141232	1890	2	Zm00001d023993	Zm00001d023993_T001	71103
180-1_peak_830	10	35070848	35071127	280	Distal Intergenic	10	35139343	35141232	1890	2	Zm00001d023993	Zm00001d023993_T001	70105
180-1_peak_831	10	35071831	35072200	370	Distal Intergenic	10	35139343	35141232	1890	2	Zm00001d023993	Zm00001d023993_T001	69032
180-1_peak_832	10	35072913	35073236	324	Distal Intergenic	10	35139343	35141232	1890	2	Zm00001d023993	Zm00001d023993_T001	67996
180-1_peak_833	10	35306424	35306668	245	Promoter (<=1kb)	10	35301876	35306863	4988	2	Zm00001d023995	Zm00001d023995_T001	195
180-1_peak_834	10	48838744	48839209	466	Promoter (<=1kb)	10	48838434	48838514	81	1	Zm00001d024137	Zm00001d024137_T001	310
180-1_peak_835	10	48840541	48840833	293	Promoter (2-3kb)	10	48838434	48838514	81	1	Zm00001d024137	Zm00001d024137_T001	2107
180-1_peak_836	10	48843932	48844804	873	Distal Intergenic	10	48838434	48838514	81	1	Zm00001d024137	Zm00001d024137_T001	5498
180-1_peak_837	10	55814932	55815210	279	Distal Intergenic	10	55740023	55744458	4436	1	Zm00001d024203	Zm00001d024203_T002	74909
180-1_peak_838	10	57344350	57344580	231	Distal Intergenic	10	57145310	57146503	1194	1	Zm00001d024217	Zm00001d024217_T001	199040
180-1_peak_839	10	64620303	64620692	390	Promoter (<=1kb)	10	64620725	64621285	561	1	Zm00001d024324	Zm00001d024324_T001	-33
180-1_peak_840	10	64622208	64622429	222	Promoter (1-2kb)	10	64620725	64621285	561	1	Zm00001d024324	Zm00001d024324_T001	1483
180-1_peak_841	10	64623049	64623621	573	Promoter (2-3kb)	10	64620725	64621285	561	1	Zm00001d024324	Zm00001d024324_T001	2324
180-1_peak_842	10	65786859	65787257	399	Intron (Zm00001d024342_T001/Zm00001d024342, intron 7 of 12)	10	65777201	65792002	14802	1	Zm00001d024342	Zm00001d024342_T001	9658
180-1_peak_843	10	70491911	70492254	344	Promoter (<=1kb)	10	70492332	70495670	3339	1	Zm00001d024425	Zm00001d024425_T001	-78
180-1_peak_844	10	71191988	71192367	380	Promoter (2-3kb)	10	71189133	71189576	444	2	Zm00001d024447	Zm00001d024447_T001	-2412
180-1_peak_845	10	71192877	71193154	278	Distal Intergenic	10	71189133	71189576	444	2	Zm00001d024447	Zm00001d024447_T001	-3301
180-1_peak_846	10	75943396	75943638	243	Promoter (<=1kb)	10	75943680	75945921	2242	1	Zm00001d024522	Zm00001d024522_T001	-42
180-1_peak_847	10	76081245	76081485	241	Distal Intergenic	10	75994118	76002912	8795	2	Zm00001d024523	Zm00001d024523_T056	-78333
180-1_peak_848	10	76461958	76462322	365	Promoter (<=1kb)	10	76461961	76464163	2203	1	Zm00001d024527	Zm00001d024527_T001	0
180-1_peak_849	10	76619672	76620079	408	Distal Intergenic	10	76628321	76635128	6808	1	Zm00001d024531	Zm00001d024531_T001	-8242
180-1_peak_850	10	77460769	77460989	221	Promoter (<=1kb)	10	77459850	77461526	1677	1	Zm00001d024541	Zm00001d024541_T001	919
180-1_peak_851	10	77461101	77461571	471	Promoter (1-2kb)	10	77459850	77461526	1677	1	Zm00001d024541	Zm00001d024541_T001	1251
180-1_peak_852	10	77530086	77530518	433	Promoter (<=1kb)	10	77530127	77533502	3376	1	Zm00001d024543	Zm00001d024543_T003	0
180-1_peak_853	10	78549757	78549977	221	Promoter (<=1kb)	10	78544726	78549479	4754	2	Zm00001d024568	Zm00001d024568_T001	-278
180-1_peak_854	10	78836434	78836732	299	Promoter (1-2kb)	10	78836368	78838011	1644	2	Zm00001d024574	Zm00001d024574_T001	1279
180-1_peak_855	10	78838178	78838398	221	Promoter (<=1kb)	10	78836368	78838011	1644	2	Zm00001d024574	Zm00001d024574_T001	-167
180-1_peak_856	10	79175158	79175452	295	Promoter (<=1kb)	10	79175479	79184510	9032	1	Zm00001d024583	Zm00001d024583_T001	-27
180-1_peak_857	10	79896762	79897505	744	Promoter (<=1kb)	10	79896971	79904061	7091	1	Zm00001d024597	Zm00001d024597_T001	0
180-1_peak_858	10	80563785	80564566	782	Promoter (<=1kb)	10	80564058	80565130	1073	1	Zm00001d024621	Zm00001d024621_T002	0
180-1_peak_859	10	80564926	80565580	655	Promoter (<=1kb)	10	80564058	80565130	1073	1	Zm00001d024621	Zm00001d024621_T002	868
180-1_peak_860	10	82003949	82004179	231	Promoter (<=1kb)	10	82004050	82010075	6026	1	Zm00001d024645	Zm00001d024645_T001	0
180-1_peak_861	10	82039272	82039517	246	Promoter (<=1kb)	10	82038496	82042897	4402	1	Zm00001d024647	Zm00001d024647_T001	776
180-1_peak_862	10	82584926	82585179	254	Distal Intergenic	10	82550256	82553263	3008	1	Zm00001d024662	Zm00001d024662_T003	34670
180-1_peak_863	10	83443088	83443690	603	Promoter (<=1kb)	10	83443909	83447131	3223	1	Zm00001d024679	Zm00001d024679_T001	-219
180-1_peak_864	10	84133130	84133475	346	Promoter (<=1kb)	10	84130306	84133108	2803	2	Zm00001d024702	Zm00001d024702_T001	-22
180-1_peak_865	10	85286733	85287102	370	Promoter (<=1kb)	10	85285499	85286719	1221	2	Zm00001d024725	Zm00001d024725_T001	-14
180-1_peak_866	10	85590661	85590930	270	Promoter (1-2kb)	10	85589259	85592180	2922	1	Zm00001d024732	Zm00001d024732_T001	1402
180-1_peak_867	10	86457737	86458108	372	Promoter (2-3kb)	10	86460332	86461525	1194	1	Zm00001d024754	Zm00001d024754_T001	-2224
180-1_peak_868	10	86464757	86465130	374	Promoter (<=1kb)	10	86464826	86468872	4047	1	Zm00001d024755	Zm00001d024755_T001	0
180-1_peak_869	10	87267399	87267640	242	Promoter (<=1kb)	10	87265402	87267750	2349	2	Zm00001d024770	Zm00001d024770_T001	110
180-1_peak_870	10	87304368	87304606	239	Promoter (2-3kb)	10	87301613	87302477	865	1	Zm00001d024772	Zm00001d024772_T001	2755
180-1_peak_871	10	87401656	87401918	263	Promoter (<=1kb)	10	87401369	87401545	177	2	Zm00001d024778	Zm00001d024778_T001	-111
180-1_peak_872	10	87840604	87840912	309	Distal Intergenic	10	87873243	87875642	2400	1	Zm00001d024783	Zm00001d024783_T001	-32331
180-1_peak_873	10	90133869	90134129	261	Promoter (<=1kb)	10	90134129	90141727	7599	1	Zm00001d024832	Zm00001d024832_T001	0
180-1_peak_874	10	90385432	90385693	262	Promoter (<=1kb)	10	90384434	90385822	1389	2	Zm00001d024839	Zm00001d024839_T001	129
180-1_peak_875	10	90635102	90635468	367	Promoter (<=1kb)	10	90634003	90634950	948	2	Zm00001d024851	Zm00001d024851_T001	-152
180-1_peak_876	10	90657802	90658047	246	Promoter (<=1kb)	10	90656251	90657509	1259	2	Zm00001d024852	Zm00001d024852_T001	-293
180-1_peak_877	10	90670744	90671052	309	Promoter (1-2kb)	10	90669584	90671414	1831	1	Zm00001d024854	Zm00001d024854_T001	1160
180-1_peak_878	10	91498519	91498752	234	Promoter (1-2kb)	10	91497053	91497126	74	2	Zm00001d024870	Zm00001d024870_T001	-1393
180-1_peak_879	10	92308511	92308732	222	Distal Intergenic	10	92330298	92332490	2193	2	Zm00001d024885	Zm00001d024885_T001	23758
180-1_peak_880	10	93632936	93633224	289	Promoter (2-3kb)	10	93630345	93631709	1365	1	Zm00001d024898	Zm00001d024898_T001	2591
180-1_peak_881	10	95853760	95853980	221	Intron (Zm00001d024938_T001/Zm00001d024938, intron 2 of 4)	10	95848629	95864215	15587	1	Zm00001d024938	Zm00001d024938_T005	5131
180-1_peak_882	10	95854315	95854617	303	Intron (Zm00001d024938_T001/Zm00001d024938, intron 2 of 4)	10	95848629	95864215	15587	1	Zm00001d024938	Zm00001d024938_T005	5686
180-1_peak_883	10	96014893	96015125	233	Promoter (2-3kb)	10	96012099	96015989	3891	1	Zm00001d024940	Zm00001d024940_T001	2794
180-1_peak_884	10	96939026	96939253	228	Promoter (1-2kb)	10	96937776	96938641	866	1	Zm00001d024960	Zm00001d024960_T002	1250
180-1_peak_885	10	97685193	97685413	221	Promoter (<=1kb)	10	97685327	97689706	4380	1	Zm00001d024975	Zm00001d024975_T001	0
180-1_peak_886	10	100506954	100507219	266	Promoter (<=1kb)	10	100507387	100508961	1575	1	Zm00001d025028	Zm00001d025028_T001	-168
180-1_peak_887	10	100540896	100541507	612	Promoter (<=1kb)	10	100539938	100540011	74	1	Zm00001d025030	Zm00001d025030_T001	958
180-1_peak_888	10	101682549	101683012	464	Promoter (<=1kb)	10	101678128	101682830	4703	2	Zm00001d025050	Zm00001d025050_T002	0
180-1_peak_889	10	101887803	101888188	386	Promoter (2-3kb)	10	101885723	101890901	5179	1	Zm00001d025055	Zm00001d025055_T001	2080
180-1_peak_890	10	102404599	102404852	254	Promoter (1-2kb)	10	102404981	102405982	1002	2	Zm00001d025066	Zm00001d025066_T001	1130
180-1_peak_891	10	103053345	103053601	257	Promoter (2-3kb)	10	103056256	103059527	3272	1	Zm00001d025086	Zm00001d025086_T001	-2655
180-1_peak_892	10	107142491	107142984	494	Promoter (1-2kb)	10	107142021	107144554	2534	2	Zm00001d025166	Zm00001d025166_T003	1570
180-1_peak_893	10	107144443	107144837	395	Promoter (<=1kb)	10	107141907	107144555	2649	2	Zm00001d025166	Zm00001d025166_T001	0
180-1_peak_894	10	112296712	112297099	388	Promoter (2-3kb)	10	112299570	112307670	8101	1	Zm00001d025278	Zm00001d025278_T001	-2471
180-1_peak_895	10	112297428	112297748	321	Promoter (1-2kb)	10	112299570	112307670	8101	1	Zm00001d025278	Zm00001d025278_T001	-1822
180-1_peak_896	10	112308781	112309001	221	Distal Intergenic	10	112313641	112325551	11911	1	Zm00001d025279	Zm00001d025279_T001	-4640
180-1_peak_897	10	112309512	112309791	280	Distal Intergenic	10	112313641	112325551	11911	1	Zm00001d025279	Zm00001d025279_T001	-3850
180-1_peak_898	10	112399703	112400017	315	Distal Intergenic	10	112313641	112325551	11911	1	Zm00001d025279	Zm00001d025279_T001	86062
180-1_peak_899	10	114056496	114056769	274	Promoter (<=1kb)	10	114052762	114057089	4328	2	Zm00001d025323	Zm00001d025323_T001	320
180-1_peak_900	10	115556699	115557039	341	Distal Intergenic	10	115526039	115526965	927	2	Zm00001d025360	Zm00001d025360_T001	-29734
180-1_peak_901	10	116451847	116452256	410	Distal Intergenic	10	116471862	116473196	1335	1	Zm00001d025379	Zm00001d025379_T001	-19606
180-1_peak_902	10	117932651	117932883	233	Promoter (<=1kb)	10	117933309	117935123	1815	1	Zm00001d025414	Zm00001d025414_T001	-426
180-1_peak_903	10	118897413	118897633	221	Promoter (<=1kb)	10	118888454	118897463	9010	2	Zm00001d025449	Zm00001d025449_T001	0
180-1_peak_904	10	118987386	118987741	356	Promoter (<=1kb)	10	118988358	118988867	510	1	Zm00001d025451	Zm00001d025451_T001	-617
180-1_peak_905	10	118987893	118988203	311	Promoter (<=1kb)	10	118988358	118988867	510	1	Zm00001d025451	Zm00001d025451_T001	-155
180-1_peak_906	10	119972903	119973202	300	Intron (Zm00001d025474_T001/Zm00001d025474, intron 3 of 6)	10	119967321	119978151	10831	2	Zm00001d025474	Zm00001d025474_T001	4949
180-1_peak_907	10	120431300	120431662	363	Promoter (<=1kb)	10	120429945	120430385	441	2	Zm00001d025490	Zm00001d025490_T001	-915
180-1_peak_908	10	122002034	122002276	243	Distal Intergenic	10	122005480	122017271	11792	2	Zm00001d025550	Zm00001d025550_T001	14995
180-1_peak_909	10	122916132	122916592	461	Promoter (1-2kb)	10	122918234	122920021	1788	1	Zm00001d025581	Zm00001d025581_T001	-1642
180-1_peak_910	10	123354222	123354586	365	Distal Intergenic	10	123375775	123377519	1745	1	Zm00001d025591	Zm00001d025591_T001	-21189
180-1_peak_911	10	124144704	124144947	244	Promoter (<=1kb)	10	124144806	124148744	3939	1	Zm00001d025617	Zm00001d025617_T001	0
180-1_peak_912	10	124228073	124228384	312	Promoter (<=1kb)	10	124227762	124229007	1246	2	Zm00001d025619	Zm00001d025619_T001	623
180-1_peak_913	10	124894012	124894520	509	Distal Intergenic	10	124897591	124901710	4120	2	Zm00001d025647	Zm00001d025647_T001	7190
180-1_peak_914	10	124894978	124895257	280	Distal Intergenic	10	124897591	124901710	4120	2	Zm00001d025647	Zm00001d025647_T001	6453
180-1_peak_915	10	125755434	125755899	466	Distal Intergenic	10	125756452	125761237	4786	2	Zm00001d025669	Zm00001d025669_T001	5338
180-1_peak_916	10	126905637	126905929	293	Promoter (1-2kb)	10	126903970	126906191	2222	1	Zm00001d025707	Zm00001d025707_T001	1667
180-1_peak_917	10	126925191	126925468	278	Distal Intergenic	10	126927635	126928758	1124	2	Zm00001d025709	Zm00001d025709_T001	3290
180-1_peak_918	10	127712367	127713159	793	Distal Intergenic	10	127668399	127678365	9967	2	Zm00001d025727	Zm00001d025727_T007	-34002
180-1_peak_919	10	127727979	127728261	283	Distal Intergenic	10	127668399	127678365	9967	2	Zm00001d025727	Zm00001d025727_T007	-49614
180-1_peak_920	10	127814826	127815160	335	Distal Intergenic	10	127881516	127887702	6187	2	Zm00001d025733	Zm00001d025733_T001	72542
180-1_peak_921	10	127930172	127930562	391	Distal Intergenic	10	127934025	127936146	2122	1	Zm00001d025735	Zm00001d025735_T001	-3463
180-1_peak_922	10	127944633	127944865	233	Distal Intergenic	10	127951568	127954961	3394	1	Zm00001d025737	Zm00001d025737_T001	-6703
180-1_peak_923	10	128390287	128390739	453	Promoter (<=1kb)	10	128389805	128390921	1117	1	Zm00001d025751	Zm00001d025751_T006	482
180-1_peak_924	10	128396504	128397186	683	Promoter (<=1kb)	10	128391701	128395889	4189	2	Zm00001d025752	Zm00001d025752_T004	-615
180-1_peak_925	10	128397839	128398732	894	Promoter (1-2kb)	10	128391701	128395889	4189	2	Zm00001d025752	Zm00001d025752_T004	-1950
180-1_peak_926	10	129675294	129675704	411	Promoter (<=1kb)	10	129673527	129674867	1341	2	Zm00001d025788	Zm00001d025788_T001	-427
180-1_peak_927	10	129876937	129877223	287	Promoter (<=1kb)	10	129877161	129881495	4335	1	Zm00001d025798	Zm00001d025798_T001	0
180-1_peak_928	10	129941585	129942041	457	Promoter (<=1kb)	10	129941666	129946475	4810	1	Zm00001d025799	Zm00001d025799_T001	0
180-1_peak_929	10	130019512	130019746	235	Promoter (<=1kb)	10	130013516	130019645	6130	2	Zm00001d025801	Zm00001d025801_T002	0
180-1_peak_930	10	130300615	130300835	221	Distal Intergenic	10	130257427	130259239	1813	2	Zm00001d025812	Zm00001d025812_T001	-41376
180-1_peak_931	10	130348525	130349395	871	Promoter (<=1kb)	10	130349448	130350572	1125	1	Zm00001d025814	Zm00001d025814_T001	-53
180-1_peak_932	10	130397012	130397386	375	Promoter (<=1kb)	10	130395071	130396518	1448	2	Zm00001d025815	Zm00001d025815_T001	-494
180-1_peak_933	10	130397854	130398199	346	Promoter (1-2kb)	10	130395071	130396518	1448	2	Zm00001d025815	Zm00001d025815_T001	-1336
180-1_peak_934	10	131242871	131243196	326	Promoter (<=1kb)	10	131243971	131245467	1497	1	Zm00001d025831	Zm00001d025831_T001	-775
180-1_peak_935	10	131245524	131245862	339	Promoter (1-2kb)	10	131243971	131245467	1497	1	Zm00001d025831	Zm00001d025831_T001	1553
180-1_peak_936	10	131302755	131303003	249	Promoter (1-2kb)	10	131304015	131304088	74	2	Zm00001d025832	Zm00001d025832_T001	1085
180-1_peak_937	10	133328284	133328691	408	Promoter (<=1kb)	10	133326341	133328048	1708	2	Zm00001d025901	Zm00001d025901_T001	-236
180-1_peak_938	10	133414174	133414578	405	Promoter (2-3kb)	10	133417078	133421605	4528	1	Zm00001d025903	Zm00001d025903_T001	-2500
180-1_peak_939	10	133768773	133769015	243	Promoter (1-2kb)	10	133768161	133770170	2010	2	Zm00001d025920	Zm00001d025920_T001	1155
180-1_peak_940	10	133770169	133772272	2104	Promoter (<=1kb)	10	133768161	133770170	2010	2	Zm00001d025920	Zm00001d025920_T001	0
180-1_peak_941	10	133772445	133772805	361	Promoter (<=1kb)	10	133772841	133780821	7981	1	Zm00001d025921	Zm00001d025921_T001	-36
180-1_peak_942	10	134293662	134293882	221	Promoter (2-3kb)	10	134290813	134294851	4039	1	Zm00001d025943	Zm00001d025943_T001	2849
180-1_peak_943	10	134477778	134478152	375	Distal Intergenic	10	134460126	134476980	16855	1	Zm00001d025946	Zm00001d025946_T007	17652
180-1_peak_944	10	134515501	134516014	514	Promoter (<=1kb)	10	134516141	134516668	528	1	Zm00001d025947	Zm00001d025947_T001	-127
180-1_peak_945	10	134518360	134518592	233	Promoter (2-3kb)	10	134516141	134516668	528	1	Zm00001d025947	Zm00001d025947_T001	2219
180-1_peak_946	10	134586548	134586884	337	Promoter (1-2kb)	10	134584674	134585561	888	1	Zm00001d025952	Zm00001d025952_T002	1874
180-1_peak_947	10	134614897	134615210	314	Promoter (<=1kb)	10	134614273	134615056	784	1	Zm00001d025953	Zm00001d025953_T004	624
180-1_peak_948	10	134954484	134955529	1046	Promoter (<=1kb)	10	134955202	134961767	6566	1	Zm00001d025963	Zm00001d025963_T001	0
180-1_peak_949	10	134976301	134976635	335	Promoter (<=1kb)	10	134976903	134978448	1546	1	Zm00001d025964	Zm00001d025964_T001	-268
180-1_peak_950	10	135064691	135065220	530	Distal Intergenic	10	135065680	135068785	3106	2	Zm00001d025977	Zm00001d025977_T001	3565
180-1_peak_951	10	135301750	135302485	736	Promoter (<=1kb)	10	135302916	135307138	4223	1	Zm00001d025984	Zm00001d025984_T001	-431
180-1_peak_952	10	135302631	135303379	749	Promoter (<=1kb)	10	135302916	135307138	4223	1	Zm00001d025984	Zm00001d025984_T001	0
180-1_peak_953	10	135967713	135968038	326	Promoter (<=1kb)	10	135966636	135967690	1055	2	Zm00001d026012	Zm00001d026012_T001	-23
180-1_peak_954	10	136174294	136174681	388	Promoter (<=1kb)	10	136174872	136179161	4290	1	Zm00001d026018	Zm00001d026018_T001	-191
180-1_peak_955	10	136305193	136305642	450	Distal Intergenic	10	136307170	136309172	2003	2	Zm00001d026026	Zm00001d026026_T001	3530
180-1_peak_956	10	136309895	136310422	528	Promoter (<=1kb)	10	136307170	136309172	2003	2	Zm00001d026026	Zm00001d026026_T001	-723
180-1_peak_957	10	136360847	136361171	325	Distal Intergenic	10	136365019	136365309	291	2	Zm00001d026028	Zm00001d026028_T001	4138
180-1_peak_958	10	136361950	136362475	526	Promoter (2-3kb)	10	136365019	136365309	291	2	Zm00001d026028	Zm00001d026028_T001	2834
180-1_peak_959	10	136368414	136368785	372	Promoter (1-2kb)	10	136369632	136369946	315	2	Zm00001d026029	Zm00001d026029_T001	1161
180-1_peak_960	10	136544567	136544939	373	Promoter (<=1kb)	10	136545479	136549919	4441	1	Zm00001d026036	Zm00001d026036_T001	-540
180-1_peak_961	10	136893802	136894029	228	Promoter (<=1kb)	10	136891569	136893726	2158	2	Zm00001d026047	Zm00001d026047_T002	-76
180-1_peak_962	10	136897609	136898015	407	Distal Intergenic	10	136891569	136893726	2158	2	Zm00001d026047	Zm00001d026047_T002	-3883
180-1_peak_963	10	136898145	136898643	499	Distal Intergenic	10	136891569	136893726	2158	2	Zm00001d026047	Zm00001d026047_T002	-4419
180-1_peak_964	10	137004271	137004659	389	Promoter (1-2kb)	10	137005720	137007591	1872	1	Zm00001d026050	Zm00001d026050_T001	-1061
180-1_peak_965	10	137004913	137005489	577	Promoter (<=1kb)	10	137005720	137007591	1872	1	Zm00001d026050	Zm00001d026050_T001	-231
180-1_peak_966	10	137202819	137203114	296	Distal Intergenic	10	137213193	137213756	564	1	Zm00001d026053	Zm00001d026053_T001	-10079
180-1_peak_967	10	137204019	137204291	273	Distal Intergenic	10	137213193	137213756	564	1	Zm00001d026053	Zm00001d026053_T001	-8902
180-1_peak_968	10	137204583	137204820	238	Distal Intergenic	10	137213193	137213756	564	1	Zm00001d026053	Zm00001d026053_T001	-8373
180-1_peak_969	10	137212946	137213197	252	Promoter (<=1kb)	10	137213193	137213756	564	1	Zm00001d026053	Zm00001d026053_T001	0
180-1_peak_970	10	137214818	137215369	552	Promoter (1-2kb)	10	137213193	137213756	564	1	Zm00001d026053	Zm00001d026053_T001	1625
180-1_peak_971	10	137260589	137260970	382	Promoter (<=1kb)	10	137258678	137260572	1895	2	Zm00001d026056	Zm00001d026056_T006	-17
180-1_peak_972	10	137270212	137270492	281	Promoter (1-2kb)	10	137266163	137268745	2583	2	Zm00001d026057	Zm00001d026057_T001	-1467
180-1_peak_973	10	137273837	137274368	532	Distal Intergenic	10	137266163	137268745	2583	2	Zm00001d026057	Zm00001d026057_T001	-5092
180-1_peak_974	10	137297500	137297731	232	Promoter (1-2kb)	10	137296431	137299010	2580	1	Zm00001d026060	Zm00001d026060_T005	1069
180-1_peak_975	10	137910425	137910862	438	Distal Intergenic	10	137914068	137915517	1450	1	Zm00001d026077	Zm00001d026077_T001	-3206
180-1_peak_976	10	137922223	137922496	274	Promoter (1-2kb)	10	137917308	137920458	3151	2	Zm00001d026078	Zm00001d026078_T001	-1765
180-1_peak_977	10	137923613	137924000	388	Promoter (1-2kb)	10	137925928	137929630	3703	1	Zm00001d026079	Zm00001d026079_T001	-1928
180-1_peak_978	10	138080336	138080658	323	Distal Intergenic	10	138077230	138079896	2667	1	Zm00001d026084	Zm00001d026084_T001	3106
180-1_peak_979	10	138081798	138082022	225	Distal Intergenic	10	138077230	138079896	2667	1	Zm00001d026084	Zm00001d026084_T001	4568
180-1_peak_980	10	138894663	138894924	262	Promoter (<=1kb)	10	138895014	138896501	1488	1	Zm00001d026121	Zm00001d026121_T001	-90
180-1_peak_981	10	139063192	139063508	317	Promoter (<=1kb)	10	139063429	139066366	2938	1	Zm00001d026126	Zm00001d026126_T001	0
180-1_peak_982	10	139064729	139064989	261	Promoter (1-2kb)	10	139063429	139066366	2938	1	Zm00001d026126	Zm00001d026126_T001	1300
180-1_peak_983	10	140336978	140337362	385	Promoter (<=1kb)	10	140333912	140336785	2874	2	Zm00001d026175	Zm00001d026175_T001	-193
180-1_peak_984	10	140509119	140509687	569	Distal Intergenic	10	140513369	140513983	615	2	Zm00001d026182	Zm00001d026182_T001	4296
180-1_peak_985	10	140510553	140510891	339	Distal Intergenic	10	140513369	140513983	615	2	Zm00001d026182	Zm00001d026182_T001	3092
180-1_peak_986	10	140511732	140512762	1031	Promoter (1-2kb)	10	140513369	140513983	615	2	Zm00001d026182	Zm00001d026182_T001	1221
180-1_peak_987	10	140533825	140534095	271	Promoter (2-3kb)	10	140536234	140541062	4829	1	Zm00001d026185	Zm00001d026185_T001	-2139
180-1_peak_988	10	140616385	140616689	305	Promoter (2-3kb)	10	140619551	140620363	813	1	Zm00001d026191	Zm00001d026191_T001	-2862
180-1_peak_989	10	140618853	140619671	819	Promoter (<=1kb)	10	140619551	140620363	813	1	Zm00001d026191	Zm00001d026191_T001	0
180-1_peak_990	10	140677879	140678099	221	Promoter (<=1kb)	10	140677951	140680825	2875	1	Zm00001d026193	Zm00001d026193_T002	0
180-1_peak_991	10	140871168	140871695	528	Promoter (<=1kb)	10	140869750	140871173	1424	2	Zm00001d026203	Zm00001d026203_T001	0
180-1_peak_992	10	141675950	141676540	591	Promoter (<=1kb)	10	141669523	141675761	6239	2	Zm00001d026237	Zm00001d026237_T001	-189
180-1_peak_993	10	141801313	141801620	308	Distal Intergenic	10	141805246	141808514	3269	2	Zm00001d026248	Zm00001d026248_T001	6894
180-1_peak_994	10	142047704	142048488	785	Distal Intergenic	10	142052895	142054459	1565	1	Zm00001d026252	Zm00001d026252_T001	-4407
180-1_peak_995	10	142052385	142052876	492	Promoter (<=1kb)	10	142052895	142054459	1565	1	Zm00001d026252	Zm00001d026252_T001	-19
180-1_peak_996	10	142054655	142055415	761	Promoter (1-2kb)	10	142052895	142054459	1565	1	Zm00001d026252	Zm00001d026252_T001	1760
180-1_peak_997	10	142055847	142056422	576	Promoter (2-3kb)	10	142052895	142054459	1565	1	Zm00001d026252	Zm00001d026252_T001	2952
180-1_peak_998	10	142410076	142410537	462	Promoter (2-3kb)	10	142406258	142407949	1692	2	Zm00001d026269	Zm00001d026269_T001	-2127
180-1_peak_999	10	142608385	142608936	552	Promoter (2-3kb)	10	142611393	142612061	669	1	Zm00001d026271	Zm00001d026271_T001	-2457
180-1_peak_1000	10	142613077	142613914	838	Promoter (1-2kb)	10	142611393	142612061	669	1	Zm00001d026271	Zm00001d026271_T001	1684
180-1_peak_1001	10	143279034	143279375	342	Promoter (<=1kb)	10	143271399	143278695	7297	2	Zm00001d026306	Zm00001d026306_T001	-339
180-1_peak_1002	10	143283114	143283339	226	Promoter (<=1kb)	10	143271486	143283367	11882	2	Zm00001d026306	Zm00001d026306_T011	28
180-1_peak_1003	10	143283460	143283693	234	Promoter (<=1kb)	10	143271399	143283473	12075	2	Zm00001d026306	Zm00001d026306_T003	0
180-1_peak_1004	10	143310175	143310857	683	Promoter (<=1kb)	10	143309469	143309843	375	2	Zm00001d026308	Zm00001d026308_T001	-332
180-1_peak_1005	10	143602537	143602990	454	Promoter (1-2kb)	10	143599140	143600834	1695	2	Zm00001d026326	Zm00001d026326_T001	-1703
180-1_peak_1006	10	144383920	144384231	312	Promoter (1-2kb)	10	144369745	144382245	12501	2	Zm00001d026363	Zm00001d026363_T001	-1675
180-1_peak_1007	10	144638388	144638630	243	Promoter (1-2kb)	10	144637101	144640154	3054	1	Zm00001d026377	Zm00001d026377_T001	1287
180-1_peak_1008	10	144940961	144941288	328	Distal Intergenic	10	144896623	144898409	1787	2	Zm00001d026388	Zm00001d026388_T001	-42552
180-1_peak_1009	10	145393226	145393558	333	Promoter (1-2kb)	10	145394601	145395407	807	1	Zm00001d026414	Zm00001d026414_T001	-1043
180-1_peak_1010	10	145394009	145394430	422	Promoter (<=1kb)	10	145394601	145395407	807	1	Zm00001d026414	Zm00001d026414_T001	-171
180-1_peak_1011	10	145644011	145644790	780	Promoter (2-3kb)	10	145633995	145641425	7431	2	Zm00001d026426	Zm00001d026426_T015	-2586
180-1_peak_1012	10	145644936	145645239	304	Distal Intergenic	10	145633995	145641425	7431	2	Zm00001d026426	Zm00001d026426_T015	-3511
180-1_peak_1013	10	145885184	145885404	221	Promoter (1-2kb)	10	145883847	145896713	12867	1	Zm00001d026439	Zm00001d026439_T057	1337
180-1_peak_1014	10	145960560	145960868	309	Promoter (2-3kb)	10	145957843	145958571	729	1	Zm00001d026444	Zm00001d026444_T001	2717
180-1_peak_1015	10	145983222	145983535	314	Promoter (<=1kb)	10	145983350	145983982	633	2	Zm00001d026447	Zm00001d026447_T001	447
180-1_peak_1016	10	145984090	145984330	241	Promoter (<=1kb)	10	145983350	145983982	633	2	Zm00001d026447	Zm00001d026447_T001	-108
180-1_peak_1017	10	146236345	146236669	325	Distal Intergenic	10	146241828	146245588	3761	2	Zm00001d026458	Zm00001d026458_T005	8919
180-1_peak_1018	10	146254750	146255038	289	Distal Intergenic	10	146249015	146249765	751	1	Zm00001d026459	Zm00001d026459_T001	5735
180-1_peak_1019	10	146261009	146261238	230	Promoter (<=1kb)	10	146257808	146261085	3278	2	Zm00001d026460	Zm00001d026460_T001	0
180-1_peak_1020	10	146713244	146713563	320	Promoter (<=1kb)	10	146713592	146719047	5456	1	Zm00001d026479	Zm00001d026479_T001	-29
180-1_peak_1021	10	146953285	146954237	953	Promoter (<=1kb)	10	146954113	146960795	6683	1	Zm00001d026490	Zm00001d026490_T001	0
180-1_peak_1022	10	146955060	146955701	642	Promoter (<=1kb)	10	146955443	146960465	5023	1	Zm00001d026490	Zm00001d026490_T015	0
180-1_peak_1023	10	146970539	146970760	222	Distal Intergenic	10	146958400	146960790	2391	1	Zm00001d026490	Zm00001d026490_T022	12139
180-1_peak_1024	10	146975329	146975572	244	Distal Intergenic	10	146958400	146960790	2391	1	Zm00001d026490	Zm00001d026490_T022	16929
180-1_peak_1025	10	147550984	147551204	221	Distal Intergenic	10	147530160	147532136	1977	1	Zm00001d026524	Zm00001d026524_T002	20824
180-1_peak_1026	10	147592284	147592908	625	Distal Intergenic	10	147615753	147620708	4956	2	Zm00001d026528	Zm00001d026528_T001	27800
180-1_peak_1027	10	147601283	147601630	348	Distal Intergenic	10	147615753	147620708	4956	2	Zm00001d026528	Zm00001d026528_T001	19078
180-1_peak_1028	10	147740314	147740659	346	Promoter (2-3kb)	10	147743187	147743636	450	2	Zm00001d026530	Zm00001d026530_T001	2977
180-1_peak_1029	10	148039414	148039751	338	Promoter (<=1kb)	10	148036664	148039343	2680	2	Zm00001d026553	Zm00001d026553_T001	-71
180-1_peak_1030	10	148040037	148040262	226	Promoter (<=1kb)	10	148036664	148039343	2680	2	Zm00001d026553	Zm00001d026553_T001	-694
180-1_peak_1031	10	148041122	148041510	389	Promoter (<=1kb)	10	148042045	148043345	1301	1	Zm00001d026554	Zm00001d026554_T001	-535
180-1_peak_1032	10	148041706	148042234	529	Promoter (<=1kb)	10	148042045	148043345	1301	1	Zm00001d026554	Zm00001d026554_T001	0
180-1_peak_1033	10	148042367	148042603	237	Promoter (<=1kb)	10	148042045	148043345	1301	1	Zm00001d026554	Zm00001d026554_T001	322
180-1_peak_1034	10	148125729	148126123	395	Promoter (<=1kb)	10	148123201	148125066	1866	2	Zm00001d026559	Zm00001d026559_T001	-663
180-1_peak_1035	10	148155558	148156001	444	Promoter (<=1kb)	10	148154979	148155515	537	2	Zm00001d026563	Zm00001d026563_T001	-43
180-1_peak_1036	10	148160824	148161101	278	Promoter (<=1kb)	10	148160167	148160239	73	2	Zm00001d026565	Zm00001d026565_T001	-585
180-1_peak_1037	10	148161330	148161566	237	Promoter (1-2kb)	10	148160167	148160239	73	2	Zm00001d026565	Zm00001d026565_T001	-1091
180-1_peak_1038	10	148297942	148298162	221	Distal Intergenic	10	148322351	148342651	20301	1	Zm00001d026579	Zm00001d026579_T001	-24189
180-1_peak_1039	10	148383042	148383461	420	Promoter (<=1kb)	10	148383549	148383621	73	2	Zm00001d026583	Zm00001d026583_T001	160
180-1_peak_1040	10	148660280	148660514	235	Distal Intergenic	10	148637529	148656835	19307	2	Zm00001d026593	Zm00001d026593_T004	-3445
180-1_peak_1041	10	148661292	148661612	321	Distal Intergenic	10	148637529	148656835	19307	2	Zm00001d026593	Zm00001d026593_T004	-4457
180-1_peak_1042	10	148672989	148673609	621	Promoter (<=1kb)	10	148673613	148674576	964	2	Zm00001d026595	Zm00001d026595_T001	967
180-1_peak_1043	10	148681674	148681984	311	Promoter (<=1kb)	10	148680741	148681670	930	2	Zm00001d026597	Zm00001d026597_T001	-4
180-1_peak_1044	10	148682458	148683223	766	Promoter (<=1kb)	10	148680741	148681670	930	2	Zm00001d026597	Zm00001d026597_T001	-788
180-1_peak_1045	10	148922616	148922898	283	Promoter (1-2kb)	10	148923923	148924600	678	1	Zm00001d026611	Zm00001d026611_T001	-1025
180-1_peak_1046	10	148923368	148923769	402	Promoter (<=1kb)	10	148923923	148924600	678	1	Zm00001d026611	Zm00001d026611_T001	-154
180-1_peak_1047	10	148924387	148924781	395	Promoter (<=1kb)	10	148923923	148924600	678	1	Zm00001d026611	Zm00001d026611_T001	464
180-1_peak_1048	10	149053433	149053898	466	Promoter (<=1kb)	10	149049346	149053822	4477	2	Zm00001d026619	Zm00001d026619_T001	0
180-1_peak_1049	10	149178630	149179149	520	Promoter (<=1kb)	10	149177141	149178387	1247	2	Zm00001d026628	Zm00001d026628_T001	-243
180-1_peak_1050	10	149193746	149194461	716	Promoter (<=1kb)	10	149192883	149193680	798	2	Zm00001d026632	Zm00001d026632_T001	-66
180-1_peak_1051	10	149277646	149278127	482	Promoter (<=1kb)	10	149273828	149277781	3954	2	Zm00001d026641	Zm00001d026641_T001	0
180-1_peak_1052	10	149355373	149355858	486	Promoter (1-2kb)	10	149345948	149354036	8089	2	Zm00001d026647	Zm00001d026647_T004	-1337
180-1_peak_1053	10	149382227	149382762	536	Promoter (1-2kb)	10	149382213	149383768	1556	2	Zm00001d026649	Zm00001d026649_T002	1006
180-1_peak_1054	10	149397620	149398018	399	Promoter (<=1kb)	10	149393077	149397563	4487	2	Zm00001d026652	Zm00001d026652_T001	-57
180-1_peak_1055	10	149464631	149464916	286	Intron (Zm00001d026653_T001/Zm00001d026653, intron 5 of 12)	10	149460558	149486577	26020	1	Zm00001d026653	Zm00001d026653_T007	4073
180-1_peak_1056	10	149475026	149475248	223	Intron (Zm00001d026653_T001/Zm00001d026653, intron 5 of 12)	10	149460558	149486577	26020	1	Zm00001d026653	Zm00001d026653_T007	14468
180-1_peak_1057	10	149592002	149592460	459	Promoter (<=1kb)	10	149592543	149593163	621	1	Zm00001d026662	Zm00001d026662_T001	-83
180-1_peak_1058	10	149592909	149593143	235	Promoter (<=1kb)	10	149592543	149593163	621	1	Zm00001d026662	Zm00001d026662_T001	366
180-1_peak_1059	10	149593918	149594651	734	Promoter (1-2kb)	10	149592543	149593163	621	1	Zm00001d026662	Zm00001d026662_T001	1375
180-1_peak_1060	10	149609897	149610194	298	Promoter (<=1kb)	10	149609177	149610110	934	2	Zm00001d026664	Zm00001d026664_T001	0
180-1_peak_1061	10	149622106	149623134	1029	Promoter (<=1kb)	10	149623243	149624040	798	2	Zm00001d026665	Zm00001d026665_T001	906
180-1_peak_1062	10	150980748	150981214	467	Distal Intergenic	10	150831479	150833783	2305	2	Zm00001d026712	Zm00001d026712_T001	-146965
180-1_peak_1063	2	111996	112216	221	Intron (Zm00001d001765_T001/Zm00001d001765, intron 6 of 11)	2	99801	117243	17443	2	Zm00001d001765	Zm00001d001765_T001	5027
180-1_peak_1064	2	178336	178973	638	Promoter (<=1kb)	2	177013	177948	936	2	Zm00001d001766	Zm00001d001766_T001	-388
180-1_peak_1065	2	475199	475419	221	Promoter (<=1kb)	2	475371	476004	634	2	Zm00001d001772	Zm00001d001772_T001	585
180-1_peak_1066	2	482323	482825	503	Promoter (<=1kb)	2	481355	482248	894	2	Zm00001d001774	Zm00001d001774_T001	-75
180-1_peak_1067	2	1539003	1539335	333	Promoter (<=1kb)	2	1537942	1538940	999	2	Zm00001d001826	Zm00001d001826_T002	-63
180-1_peak_1068	2	1544810	1545065	256	3' UTR	2	1548360	1557102	8743	1	Zm00001d001828	Zm00001d001828_T002	-3295
180-1_peak_1069	2	1545928	1546365	438	Promoter (1-2kb)	2	1548360	1557102	8743	1	Zm00001d001828	Zm00001d001828_T002	-1995
180-1_peak_1070	2	1616525	1617221	697	Promoter (<=1kb)	2	1617066	1621351	4286	1	Zm00001d001831	Zm00001d001831_T001	0
180-1_peak_1071	2	1622345	1622943	599	Promoter (<=1kb)	2	1623040	1623795	756	1	Zm00001d001832	Zm00001d001832_T001	-97
180-1_peak_1072	2	1624621	1624898	278	Promoter (1-2kb)	2	1623040	1623795	756	1	Zm00001d001832	Zm00001d001832_T001	1581
180-1_peak_1073	2	2055674	2056292	619	Promoter (<=1kb)	2	2057092	2057988	897	1	Zm00001d001862	Zm00001d001862_T001	-800
180-1_peak_1074	2	2056489	2057096	608	Promoter (<=1kb)	2	2057092	2057988	897	1	Zm00001d001862	Zm00001d001862_T001	0
180-1_peak_1075	2	2077008	2077432	425	Promoter (2-3kb)	2	2078887	2079669	783	2	Zm00001d001865	Zm00001d001865_T001	2237
180-1_peak_1076	2	2083871	2084394	524	Distal Intergenic	2	2078887	2079669	783	2	Zm00001d001865	Zm00001d001865_T001	-4202
180-1_peak_1077	2	2125706	2126006	301	Promoter (<=1kb)	2	2125929	2128596	2668	1	Zm00001d001871	Zm00001d001871_T001	0
180-1_peak_1078	2	2247618	2247851	234	Promoter (<=1kb)	2	2248003	2255948	7946	1	Zm00001d001879	Zm00001d001879_T001	-152
180-1_peak_1079	2	2499943	2500552	610	Promoter (2-3kb)	2	2501019	2503547	2529	2	Zm00001d001895	Zm00001d001895_T008	2995
180-1_peak_1080	2	2643944	2644284	341	Promoter (<=1kb)	2	2643026	2643694	669	2	Zm00001d001905	Zm00001d001905_T001	-250
180-1_peak_1081	2	2687314	2687650	337	Promoter (<=1kb)	2	2687734	2688264	531	1	Zm00001d001907	Zm00001d001907_T001	-84
180-1_peak_1082	2	2813808	2814291	484	Promoter (<=1kb)	2	2812723	2813940	1218	2	Zm00001d001915	Zm00001d001915_T001	0
180-1_peak_1083	2	3022729	3023024	296	Promoter (<=1kb)	2	3022804	3026409	3606	1	Zm00001d001924	Zm00001d001924_T001	0
180-1_peak_1084	2	3438594	3438851	258	Distal Intergenic	2	3438998	3444233	5236	2	Zm00001d001953	Zm00001d001953_T003	5382
180-1_peak_1085	2	3563468	3564036	569	Promoter (2-3kb)	2	3566924	3567634	711	1	Zm00001d001961	Zm00001d001961_T001	-2888
180-1_peak_1086	2	3659127	3659412	286	Promoter (<=1kb)	2	3659023	3665954	6932	1	Zm00001d001968	Zm00001d001968_T001	104
180-1_peak_1087	2	3770861	3771265	405	Promoter (<=1kb)	2	3771594	3773923	2330	1	Zm00001d001976	Zm00001d001976_T001	-329
180-1_peak_1088	2	3954791	3955073	283	Promoter (<=1kb)	2	3952212	3954752	2541	2	Zm00001d001984	Zm00001d001984_T001	-39
180-1_peak_1089	2	4134346	4134781	436	Promoter (<=1kb)	2	4132333	4133568	1236	2	Zm00001d001997	Zm00001d001997_T001	-778
180-1_peak_1090	2	4143478	4143851	374	Promoter (<=1kb)	2	4138011	4142554	4544	2	Zm00001d001999	Zm00001d001999_T007	-924
180-1_peak_1091	2	4284381	4285068	688	Promoter (<=1kb)	2	4277523	4284453	6931	2	Zm00001d002006	Zm00001d002006_T001	0
180-1_peak_1092	2	4288826	4289114	289	Distal Intergenic	2	4277799	4284581	6783	2	Zm00001d002006	Zm00001d002006_T019	-4245
180-1_peak_1093	2	4538750	4539004	255	Promoter (<=1kb)	2	4539076	4539570	495	1	Zm00001d002021	Zm00001d002021_T001	-72
180-1_peak_1094	2	4626057	4626815	759	Promoter (2-3kb)	2	4628845	4634985	6141	1	Zm00001d002025	Zm00001d002025_T001	-2030
180-1_peak_1095	2	4627875	4628097	223	Promoter (<=1kb)	2	4628845	4634985	6141	1	Zm00001d002025	Zm00001d002025_T001	-748
180-1_peak_1096	2	4629556	4630013	458	Promoter (<=1kb)	2	4629747	4634652	4906	1	Zm00001d002025	Zm00001d002025_T002	0
180-1_peak_1097	2	4632803	4633055	253	Promoter (2-3kb)	2	4630033	4634985	4953	1	Zm00001d002025	Zm00001d002025_T005	2770
180-1_peak_1098	2	4636538	4637088	551	Promoter (1-2kb)	2	4638994	4644379	5386	1	Zm00001d002026	Zm00001d002026_T001	-1906
180-1_peak_1099	2	4638653	4638947	295	Promoter (<=1kb)	2	4638994	4644379	5386	1	Zm00001d002026	Zm00001d002026_T001	-47
180-1_peak_1100	2	4656808	4657059	252	Promoter (<=1kb)	2	4656738	4661389	4652	1	Zm00001d002027	Zm00001d002027_T003	70
180-1_peak_1101	2	5016823	5017383	561	Promoter (<=1kb)	2	5013826	5016702	2877	2	Zm00001d002051	Zm00001d002051_T001	-121
180-1_peak_1102	2	5029246	5029649	404	Promoter (2-3kb)	2	5032026	5036327	4302	1	Zm00001d002053	Zm00001d002053_T001	-2377
180-1_peak_1103	2	5030922	5031176	255	Promoter (<=1kb)	2	5032026	5036327	4302	1	Zm00001d002053	Zm00001d002053_T001	-850
180-1_peak_1104	2	5191656	5191876	221	Promoter (<=1kb)	2	5191813	5195757	3945	1	Zm00001d002064	Zm00001d002064_T001	0
180-1_peak_1105	2	5232475	5232883	409	Promoter (<=1kb)	2	5233170	5237002	3833	1	Zm00001d002065	Zm00001d002065_T001	-287
180-1_peak_1106	2	5363356	5363632	277	Promoter (<=1kb)	2	5364541	5364798	258	1	Zm00001d002069	Zm00001d002069_T001	-909
180-1_peak_1107	2	5363992	5364410	419	Promoter (<=1kb)	2	5364541	5364798	258	1	Zm00001d002069	Zm00001d002069_T001	-131
180-1_peak_1108	2	5403685	5403921	237	Promoter (2-3kb)	2	5405982	5406236	255	1	Zm00001d002071	Zm00001d002071_T001	-2061
180-1_peak_1109	2	5405503	5405900	398	Promoter (<=1kb)	2	5405982	5406236	255	1	Zm00001d002071	Zm00001d002071_T001	-82
180-1_peak_1110	2	5414784	5415054	271	Promoter (1-2kb)	2	5413401	5413963	563	1	Zm00001d002072	Zm00001d002072_T001	1383
180-1_peak_1111	2	5459958	5460292	335	Promoter (<=1kb)	2	5456239	5459958	3720	2	Zm00001d002075	Zm00001d002075_T001	0
180-1_peak_1112	2	5494839	5495172	334	Distal Intergenic	2	5505054	5505812	759	1	Zm00001d002079	Zm00001d002079_T001	-9882
180-1_peak_1113	2	5496093	5497177	1085	Distal Intergenic	2	5505054	5505812	759	1	Zm00001d002079	Zm00001d002079_T001	-7877
180-1_peak_1114	2	5783139	5783630	492	Promoter (<=1kb)	2	5784528	5785115	588	1	Zm00001d002088	Zm00001d002088_T001	-898
180-1_peak_1115	2	5784165	5784388	224	Promoter (<=1kb)	2	5784528	5785115	588	1	Zm00001d002088	Zm00001d002088_T001	-140
180-1_peak_1116	2	5800555	5800965	411	Promoter (<=1kb)	2	5787944	5800531	12588	2	Zm00001d002089	Zm00001d002089_T086	-24
180-1_peak_1117	2	5971470	5971690	221	Intron (Zm00001d002099_T001/Zm00001d002099, intron 6 of 8)	2	5969147	5976351	7205	2	Zm00001d002099	Zm00001d002099_T006	4661
180-1_peak_1118	2	5972562	5972804	243	Intron (Zm00001d002099_T001/Zm00001d002099, intron 6 of 8)	2	5969147	5976351	7205	2	Zm00001d002099	Zm00001d002099_T006	3547
180-1_peak_1119	2	6103546	6103892	347	Promoter (2-3kb)	2	6097422	6101496	4075	2	Zm00001d002115	Zm00001d002115_T001	-2050
180-1_peak_1120	2	6136456	6136898	443	Distal Intergenic	2	6140381	6141278	898	2	Zm00001d002120	Zm00001d002120_T001	4380
180-1_peak_1121	2	6313885	6314489	605	Promoter (2-3kb)	2	6309156	6311132	1977	2	Zm00001d002126	Zm00001d002126_T001	-2753
180-1_peak_1122	2	6315253	6315483	231	Distal Intergenic	2	6316912	6319518	2607	2	Zm00001d002127	Zm00001d002127_T001	4035
180-1_peak_1123	2	6691639	6692050	412	Distal Intergenic	2	6655659	6656357	699	1	Zm00001d002144	Zm00001d002144_T001	35980
180-1_peak_1124	2	6750468	6750988	521	Distal Intergenic	2	6741571	6747368	5798	1	Zm00001d002145	Zm00001d002145_T002	8897
180-1_peak_1125	2	6762728	6762954	227	Distal Intergenic	2	6773725	6776694	2970	2	Zm00001d002146	Zm00001d002146_T001	13740
180-1_peak_1126	2	6886587	6886954	368	Promoter (<=1kb)	2	6886753	6887019	267	1	Zm00001d002158	Zm00001d002158_T001	0
180-1_peak_1127	2	6888192	6889135	944	Promoter (<=1kb)	2	6889076	6889357	282	1	Zm00001d002159	Zm00001d002159_T001	0
180-1_peak_1128	2	6895352	6895936	585	Promoter (<=1kb)	2	6896084	6896404	321	1	Zm00001d002161	Zm00001d002161_T001	-148
180-1_peak_1129	2	6958068	6958537	470	Promoter (2-3kb)	2	6960179	6961070	892	2	Zm00001d002163	Zm00001d002163_T006	2533
180-1_peak_1130	2	6959809	6960240	432	Promoter (<=1kb)	2	6960179	6961070	892	2	Zm00001d002163	Zm00001d002163_T006	830
180-1_peak_1131	2	6977683	6977904	222	Distal Intergenic	2	6959960	6965024	5065	2	Zm00001d002163	Zm00001d002163_T005	-12659
180-1_peak_1132	2	7263896	7264116	221	Distal Intergenic	2	7264838	7267531	2694	2	Zm00001d002175	Zm00001d002175_T001	3415
180-1_peak_1133	2	8128408	8128659	252	Promoter (<=1kb)	2	8127537	8131717	4181	1	Zm00001d002199	Zm00001d002199_T002	871
180-1_peak_1134	2	8137871	8138202	332	Distal Intergenic	2	8145079	8148406	3328	1	Zm00001d002200	Zm00001d002200_T001	-6877
180-1_peak_1135	2	9198607	9199018	412	Promoter (<=1kb)	2	9196254	9198503	2250	2	Zm00001d002272	Zm00001d002272_T033	-104
180-1_peak_1136	2	9540582	9540864	283	Promoter (2-3kb)	2	9543623	9547268	3646	1	Zm00001d002283	Zm00001d002283_T001	-2759
180-1_peak_1137	2	9543540	9543917	378	Promoter (<=1kb)	2	9543623	9547268	3646	1	Zm00001d002283	Zm00001d002283_T001	0
180-1_peak_1138	2	9548015	9548332	318	Distal Intergenic	2	9544550	9547267	2718	1	Zm00001d002283	Zm00001d002283_T004	3465
180-1_peak_1139	2	9600520	9600950	431	Distal Intergenic	2	9589202	9591738	2537	2	Zm00001d002285	Zm00001d002285_T001	-8782
180-1_peak_1140	2	9669570	9669808	239	Promoter (<=1kb)	2	9670599	9670672	74	1	Zm00001d002291	Zm00001d002291_T001	-791
180-1_peak_1141	2	9670683	9671101	419	Promoter (<=1kb)	2	9670599	9670672	74	1	Zm00001d002291	Zm00001d002291_T001	84
180-1_peak_1142	2	9676366	9676653	288	Promoter (<=1kb)	2	9672073	9676378	4306	2	Zm00001d002292	Zm00001d002292_T002	0
180-1_peak_1143	2	9683429	9683839	411	Promoter (<=1kb)	2	9683891	9683963	73	1	Zm00001d002294	Zm00001d002294_T001	-52
180-1_peak_1144	2	9832022	9832688	667	Distal Intergenic	2	9804029	9808439	4411	2	Zm00001d002305	Zm00001d002305_T001	-23583
180-1_peak_1145	2	10167552	10167987	436	Promoter (2-3kb)	2	10163800	10164911	1112	2	Zm00001d002316	Zm00001d002316_T004	-2641
180-1_peak_1146	2	10614544	10614874	331	Promoter (1-2kb)	2	10613065	10616088	3024	2	Zm00001d002342	Zm00001d002342_T001	1214
180-1_peak_1147	2	10681378	10681682	305	Promoter (2-3kb)	2	10674280	10679341	5062	2	Zm00001d002349	Zm00001d002349_T013	-2037
180-1_peak_1148	2	10728204	10728609	406	Promoter (<=1kb)	2	10726433	10728012	1580	2	Zm00001d002352	Zm00001d002352_T001	-192
180-1_peak_1149	2	10903533	10903997	465	Distal Intergenic	2	10906553	10907221	669	2	Zm00001d002364	Zm00001d002364_T001	3224
180-1_peak_1150	2	10904529	10905301	773	Promoter (1-2kb)	2	10906553	10907221	669	2	Zm00001d002364	Zm00001d002364_T001	1920
180-1_peak_1151	2	10907256	10908497	1242	Promoter (<=1kb)	2	10906553	10907221	669	2	Zm00001d002364	Zm00001d002364_T001	-35
180-1_peak_1152	2	10908807	10909027	221	Promoter (1-2kb)	2	10906553	10907221	669	2	Zm00001d002364	Zm00001d002364_T001	-1586
180-1_peak_1153	2	10910470	10910903	434	Distal Intergenic	2	10906553	10907221	669	2	Zm00001d002364	Zm00001d002364_T001	-3249
180-1_peak_1154	2	11316515	11316820	306	Promoter (<=1kb)	2	11316558	11320759	4202	1	Zm00001d002371	Zm00001d002371_T001	0
180-1_peak_1155	2	11565786	11566396	611	Distal Intergenic	2	11553338	11553471	134	1	zma-MIR169c	zma-mir169c	12448
180-1_peak_1156	2	11623720	11624114	395	Promoter (1-2kb)	2	11626085	11630282	4198	1	Zm00001d002382	Zm00001d002382_T001	-1971
180-1_peak_1157	2	11828148	11828517	370	Promoter (<=1kb)	2	11828774	11829001	228	1	Zm00001d002393	Zm00001d002393_T001	-257
180-1_peak_1158	2	11839886	11840952	1067	Distal Intergenic	2	11828774	11829001	228	1	Zm00001d002393	Zm00001d002393_T001	11112
180-1_peak_1159	2	11858827	11859149	323	Promoter (2-3kb)	2	11856131	11856352	222	1	Zm00001d002394	Zm00001d002394_T001	2696
180-1_peak_1160	2	11934852	11935088	237	Promoter (1-2kb)	2	11933212	11934304	1093	1	Zm00001d002396	Zm00001d002396_T028	1640
180-1_peak_1161	2	11938908	11939338	431	Distal Intergenic	2	11933212	11934304	1093	1	Zm00001d002396	Zm00001d002396_T028	5696
180-1_peak_1162	2	11955186	11955599	414	Promoter (1-2kb)	2	11957088	11960576	3489	1	Zm00001d002397	Zm00001d002397_T001	-1489
180-1_peak_1163	2	11986721	11986941	221	Promoter (1-2kb)	2	11985055	11985693	639	2	Zm00001d002401	Zm00001d002401_T001	-1028
180-1_peak_1164	2	11993916	11994428	513	Promoter (<=1kb)	2	11994467	11998302	3836	1	Zm00001d002402	Zm00001d002402_T001	-39
180-1_peak_1165	2	12045452	12046257	806	Promoter (1-2kb)	2	12046655	12047909	1255	2	Zm00001d002405	Zm00001d002405_T001	1652
180-1_peak_1166	2	12051441	12051687	247	Distal Intergenic	2	12054990	12056540	1551	1	Zm00001d002406	Zm00001d002406_T001	-3303
180-1_peak_1167	2	12121019	12121579	561	Promoter (<=1kb)	2	12121541	12122951	1411	1	Zm00001d002410	Zm00001d002410_T001	0
180-1_peak_1168	2	12274723	12274943	221	Promoter (<=1kb)	2	12274892	12277849	2958	1	Zm00001d002416	Zm00001d002416_T001	0
180-1_peak_1169	2	12279946	12280315	370	Promoter (1-2kb)	2	12281370	12292460	11091	1	Zm00001d002418	Zm00001d002418_T001	-1055
180-1_peak_1170	2	12370845	12371119	275	Promoter (<=1kb)	2	12371064	12374599	3536	1	Zm00001d002423	Zm00001d002423_T001	0
180-1_peak_1171	2	12550919	12551399	481	Distal Intergenic	2	12555275	12557201	1927	1	Zm00001d002432	Zm00001d002432_T001	-3876
180-1_peak_1172	2	12564614	12564944	331	Promoter (<=1kb)	2	12564577	12567196	2620	1	Zm00001d002434	Zm00001d002434_T001	37
180-1_peak_1173	2	12597806	12598026	221	Promoter (<=1kb)	2	12596887	12598336	1450	1	Zm00001d002435	Zm00001d002435_T001	919
180-1_peak_1174	2	12635842	12636288	447	Promoter (1-2kb)	2	12637877	12640584	2708	1	Zm00001d002436	Zm00001d002436_T001	-1589
180-1_peak_1175	2	12636986	12637214	229	Promoter (<=1kb)	2	12637877	12640584	2708	1	Zm00001d002436	Zm00001d002436_T001	-663
180-1_peak_1176	2	12637673	12638026	354	Promoter (<=1kb)	2	12637877	12640584	2708	1	Zm00001d002436	Zm00001d002436_T001	0
180-1_peak_1177	2	13583157	13583377	221	Distal Intergenic	2	13590866	13592608	1743	1	Zm00001d002476	Zm00001d002476_T001	-7489
180-1_peak_1178	2	13583883	13584203	321	Distal Intergenic	2	13590866	13592608	1743	1	Zm00001d002476	Zm00001d002476_T001	-6663
180-1_peak_1179	2	13598046	13598287	242	Intron (Zm00001d002478_T001/Zm00001d002478, intron 4 of 6)	2	13594542	13595337	796	1	Zm00001d002477	Zm00001d002477_T001	3504
180-1_peak_1180	2	13602183	13602470	288	Promoter (<=1kb)	2	13595708	13602314	6607	2	Zm00001d002478	Zm00001d002478_T001	0
180-1_peak_1181	2	13849752	13850064	313	Promoter (<=1kb)	2	13850163	13852195	2033	1	Zm00001d002489	Zm00001d002489_T001	-99
180-1_peak_1182	2	14083331	14083571	241	Promoter (1-2kb)	2	14080929	14082176	1248	2	Zm00001d002498	Zm00001d002498_T001	-1155
180-1_peak_1183	2	14428120	14428423	304	Promoter (<=1kb)	2	14429314	14430177	864	1	Zm00001d002512	Zm00001d002512_T001	-891
180-1_peak_1184	2	14678973	14679667	695	Promoter (1-2kb)	2	14677835	14678137	303	1	Zm00001d002520	Zm00001d002520_T001	1138
180-1_peak_1185	2	14679793	14680292	500	Promoter (1-2kb)	2	14677835	14678137	303	1	Zm00001d002520	Zm00001d002520_T001	1958
180-1_peak_1186	2	14680999	14681383	385	Distal Intergenic	2	14677835	14678137	303	1	Zm00001d002520	Zm00001d002520_T001	3164
180-1_peak_1187	2	14682087	14682543	457	Promoter (2-3kb)	2	14685314	14685574	261	1	Zm00001d002521	Zm00001d002521_T001	-2771
180-1_peak_1188	2	14682813	14683085	273	Promoter (2-3kb)	2	14685314	14685574	261	1	Zm00001d002521	Zm00001d002521_T001	-2229
180-1_peak_1189	2	14688502	14689204	703	Promoter (<=1kb)	2	14689077	14689382	306	1	Zm00001d002522	Zm00001d002522_T001	0
180-1_peak_1190	2	14702330	14702990	661	Distal Intergenic	2	14689077	14689382	306	1	Zm00001d002522	Zm00001d002522_T001	13253
180-1_peak_1191	2	14918369	14918589	221	Promoter (1-2kb)	2	14920048	14920569	522	1	Zm00001d002535	Zm00001d002535_T001	-1459
180-1_peak_1192	2	14919770	14920084	315	Promoter (<=1kb)	2	14920048	14920569	522	1	Zm00001d002535	Zm00001d002535_T001	0
180-1_peak_1193	2	14925174	14925461	288	Promoter (<=1kb)	2	14924202	14926277	2076	2	Zm00001d002536	Zm00001d002536_T001	816
180-1_peak_1194	2	14925591	14926026	436	Promoter (<=1kb)	2	14924202	14926277	2076	2	Zm00001d002536	Zm00001d002536_T001	251
180-1_peak_1195	2	14999087	14999611	525	Promoter (<=1kb)	2	14993653	14998930	5278	2	Zm00001d002540	Zm00001d002540_T002	-157
180-1_peak_1196	2	15002041	15002540	500	Exon (Zm00001d002541_T001/Zm00001d002541, exon 6 of 7)	2	15001466	15005577	4112	2	Zm00001d002541	Zm00001d002541_T001	3037
180-1_peak_1197	2	15134250	15134494	245	Promoter (<=1kb)	2	15134464	15135291	828	1	Zm00001d002546	Zm00001d002546_T001	0
180-1_peak_1198	2	15193992	15194342	351	Promoter (1-2kb)	2	15188664	15192121	3458	2	Zm00001d002548	Zm00001d002548_T001	-1871
180-1_peak_1199	2	15219627	15219904	278	Promoter (<=1kb)	2	15219899	15220932	1034	1	Zm00001d002549	Zm00001d002549_T001	0
180-1_peak_1200	2	15536443	15536664	222	Promoter (1-2kb)	2	15538202	15540469	2268	1	Zm00001d002564	Zm00001d002564_T001	-1538
180-1_peak_1201	2	15536868	15537329	462	Promoter (<=1kb)	2	15538202	15540469	2268	1	Zm00001d002564	Zm00001d002564_T001	-873
180-1_peak_1202	2	15679066	15679624	559	Distal Intergenic	2	15665868	15669823	3956	1	Zm00001d002572	Zm00001d002572_T005	13198
180-1_peak_1203	2	16314230	16314450	221	Promoter (2-3kb)	2	16317432	16320079	2648	1	Zm00001d002593	Zm00001d002593_T001	-2982
180-1_peak_1204	2	16462908	16463288	381	Promoter (<=1kb)	2	16461905	16462911	1007	2	Zm00001d002601	Zm00001d002601_T001	0
180-1_peak_1205	2	16708567	16708795	229	Promoter (<=1kb)	2	16708568	16710668	2101	1	Zm00001d002610	Zm00001d002610_T001	0
180-1_peak_1206	2	16709953	16710229	277	Promoter (1-2kb)	2	16708568	16710668	2101	1	Zm00001d002610	Zm00001d002610_T001	1385
180-1_peak_1207	2	16722252	16722674	423	Promoter (<=1kb)	2	16718233	16722601	4369	2	Zm00001d002611	Zm00001d002611_T001	0
180-1_peak_1208	2	16777393	16777895	503	Promoter (<=1kb)	2	16776236	16777172	937	2	Zm00001d002614	Zm00001d002614_T007	-221
180-1_peak_1209	2	16960977	16961444	468	Promoter (<=1kb)	2	16960148	16960816	669	2	Zm00001d002618	Zm00001d002618_T001	-161
180-1_peak_1210	2	16961953	16962281	329	Promoter (1-2kb)	2	16960148	16960816	669	2	Zm00001d002618	Zm00001d002618_T001	-1137
180-1_peak_1211	2	17052501	17053311	811	Distal Intergenic	2	17058294	17060000	1707	2	Zm00001d002623	Zm00001d002623_T001	6689
180-1_peak_1212	2	17053528	17054013	486	Distal Intergenic	2	17058294	17060000	1707	2	Zm00001d002623	Zm00001d002623_T001	5987
180-1_peak_1213	2	17057292	17057777	486	Promoter (2-3kb)	2	17058294	17060000	1707	2	Zm00001d002623	Zm00001d002623_T001	2223
180-1_peak_1214	2	17762127	17762400	274	Distal Intergenic	2	17744486	17748716	4231	2	Zm00001d002641	Zm00001d002641_T002	-13411
180-1_peak_1215	2	18015106	18015375	270	Intron (Zm00001d002644_T001/Zm00001d002644, intron 12 of 13)	2	18024069	18025173	1105	1	Zm00001d002644	Zm00001d002644_T055	-8694
180-1_peak_1216	2	18172839	18173369	531	Promoter (2-3kb)	2	18176301	18185150	8850	1	Zm00001d002650	Zm00001d002650_T001	-2932
180-1_peak_1217	2	18175309	18175820	512	Promoter (<=1kb)	2	18176301	18185150	8850	1	Zm00001d002650	Zm00001d002650_T001	-481
180-1_peak_1218	2	18176122	18176572	451	Promoter (<=1kb)	2	18176301	18185150	8850	1	Zm00001d002650	Zm00001d002650_T001	0
180-1_peak_1219	2	18904623	18905069	447	Promoter (2-3kb)	2	18907323	18909618	2296	1	Zm00001d002673	Zm00001d002673_T001	-2254
180-1_peak_1220	2	19813346	19813650	305	Promoter (<=1kb)	2	19809421	19812687	3267	2	Zm00001d002704	Zm00001d002704_T002	-659
180-1_peak_1221	2	20214218	20214438	221	Promoter (<=1kb)	2	20214249	20229067	14819	1	Zm00001d002715	Zm00001d002715_T039	0
180-1_peak_1222	2	20363990	20364212	223	Distal Intergenic	2	20387800	20391021	3222	1	Zm00001d002717	Zm00001d002717_T001	-23588
180-1_peak_1223	2	20739577	20739861	285	Distal Intergenic	2	20731283	20734451	3169	1	Zm00001d002736	Zm00001d002736_T001	8294
180-1_peak_1224	2	20744595	20745009	415	Distal Intergenic	2	20731283	20734451	3169	1	Zm00001d002736	Zm00001d002736_T001	13312
180-1_peak_1225	2	21312187	21313060	874	Promoter (2-3kb)	2	21315391	21316053	663	2	Zm00001d002744	Zm00001d002744_T001	2993
180-1_peak_1226	2	21957341	21958342	1002	Distal Intergenic	2	21962709	21963548	840	1	Zm00001d002762	Zm00001d002762_T001	-4367
180-1_peak_1227	2	21961345	21962431	1087	Promoter (<=1kb)	2	21962709	21963548	840	1	Zm00001d002762	Zm00001d002762_T001	-278
180-1_peak_1228	2	22299148	22299562	415	Promoter (<=1kb)	2	22298801	22300512	1712	2	Zm00001d002776	Zm00001d002776_T001	950
180-1_peak_1229	2	22299821	22300215	395	Promoter (<=1kb)	2	22298801	22300512	1712	2	Zm00001d002776	Zm00001d002776_T001	297
180-1_peak_1230	2	22973954	22974228	275	Promoter (<=1kb)	2	22972434	22973879	1446	2	Zm00001d002799	Zm00001d002799_T001	-75
180-1_peak_1231	2	22974394	22974983	590	Promoter (<=1kb)	2	22972434	22973879	1446	2	Zm00001d002799	Zm00001d002799_T001	-515
180-1_peak_1232	2	22975270	22975496	227	Promoter (1-2kb)	2	22972434	22973879	1446	2	Zm00001d002799	Zm00001d002799_T001	-1391
180-1_peak_1233	2	23021475	23022319	845	Distal Intergenic	2	22972434	22973879	1446	2	Zm00001d002799	Zm00001d002799_T001	-47596
180-1_peak_1234	2	23082254	23082600	347	Promoter (<=1kb)	2	23082802	23086615	3814	1	Zm00001d002801	Zm00001d002801_T001	-202
180-1_peak_1235	2	23366384	23366649	266	Promoter (1-2kb)	2	23362233	23364607	2375	2	Zm00001d002811	Zm00001d002811_T002	-1777
180-1_peak_1236	2	23484151	23484542	392	Promoter (<=1kb)	2	23483486	23484612	1127	2	Zm00001d002815	Zm00001d002815_T001	70
180-1_peak_1237	2	23485955	23486613	659	Promoter (<=1kb)	2	23485039	23486175	1137	2	Zm00001d002816	Zm00001d002816_T001	0
180-1_peak_1238	2	23767593	23768122	530	3' UTR	2	23764187	23768501	4315	1	Zm00001d002822	Zm00001d002822_T001	3406
180-1_peak_1239	2	23774181	23774612	432	Intron (Zm00001d002823_T001/Zm00001d002823, intron 3 of 6)	2	23768922	23777897	8976	2	Zm00001d002823	Zm00001d002823_T001	3285
180-1_peak_1240	2	23895884	23896173	290	Promoter (<=1kb)	2	23893346	23895673	2328	2	Zm00001d002825	Zm00001d002825_T001	-211
180-1_peak_1241	2	24149456	24149714	259	Promoter (<=1kb)	2	24145621	24150188	4568	2	Zm00001d002830	Zm00001d002830_T001	474
180-1_peak_1242	2	24286234	24286569	336	Promoter (<=1kb)	2	24286536	24291225	4690	1	Zm00001d002842	Zm00001d002842_T001	0
180-1_peak_1243	2	24286755	24286975	221	Promoter (<=1kb)	2	24286691	24291176	4486	1	Zm00001d002842	Zm00001d002842_T005	64
180-1_peak_1244	2	24476101	24476366	266	Distal Intergenic	2	24476398	24480168	3771	2	Zm00001d002847	Zm00001d002847_T001	3802
180-1_peak_1245	2	24960395	24960865	471	Promoter (<=1kb)	2	24960797	24963400	2604	1	Zm00001d002864	Zm00001d002864_T001	0
180-1_peak_1246	2	25006186	25006532	347	Promoter (1-2kb)	2	24999719	25004968	5250	2	Zm00001d002865	Zm00001d002865_T006	-1218
180-1_peak_1247	2	25585110	25585397	288	Promoter (<=1kb)	2	25583792	25585021	1230	2	Zm00001d002882	Zm00001d002882_T001	-89
180-1_peak_1248	2	26044572	26044816	245	Promoter (<=1kb)	2	26045493	26048383	2891	1	Zm00001d002893	Zm00001d002893_T001	-677
180-1_peak_1249	2	26112531	26112856	326	Distal Intergenic	2	26117809	26122010	4202	1	Zm00001d002896	Zm00001d002896_T001	-4953
180-1_peak_1250	2	26183436	26183736	301	Promoter (<=1kb)	2	26183514	26184548	1035	2	Zm00001d002901	Zm00001d002901_T001	812
180-1_peak_1251	2	28082896	28083361	466	Promoter (<=1kb)	2	28067652	28082869	15218	2	Zm00001d002954	Zm00001d002954_T001	-27
180-1_peak_1252	2	28088485	28088951	467	Promoter (<=1kb)	2	28085003	28088566	3564	2	Zm00001d002956	Zm00001d002956_T003	0
180-1_peak_1253	2	28089068	28089704	637	Promoter (<=1kb)	2	28085003	28089074	4072	2	Zm00001d002956	Zm00001d002956_T004	0
180-1_peak_1254	2	28248943	28249270	328	Promoter (<=1kb)	2	28249423	28250022	600	1	Zm00001d002965	Zm00001d002965_T001	-153
180-1_peak_1255	2	28259150	28259415	266	Exon (Zm00001d002966_T001/Zm00001d002966, exon 5 of 7)	2	28260665	28262633	1969	2	Zm00001d002967	Zm00001d002967_T011	3218
180-1_peak_1256	2	28352966	28353313	348	Promoter (2-3kb)	2	28350907	28355040	4134	1	Zm00001d002970	Zm00001d002970_T001	2059
180-1_peak_1257	2	29361945	29362450	506	Promoter (1-2kb)	2	29360438	29360992	555	1	Zm00001d003009	Zm00001d003009_T001	1507
180-1_peak_1258	2	29819223	29819660	438	Intron (Zm00001d003031_T001/Zm00001d003031, intron 12 of 13)	2	29828154	29828227	74	2	Zm00001d003032	Zm00001d003032_T001	8567
180-1_peak_1259	2	30052947	30053508	562	Promoter (<=1kb)	2	30053282	30054643	1362	1	Zm00001d003035	Zm00001d003035_T001	0
180-1_peak_1260	2	30126508	30126844	337	Promoter (<=1kb)	2	30125952	30126353	402	2	Zm00001d003041	Zm00001d003041_T001	-155
180-1_peak_1261	2	30342527	30343017	491	Promoter (<=1kb)	2	30338613	30343062	4450	2	Zm00001d003048	Zm00001d003048_T001	45
180-1_peak_1262	2	30987995	30988215	221	Promoter (1-2kb)	2	30987718	30989878	2161	2	Zm00001d003064	Zm00001d003064_T001	1663
180-1_peak_1263	2	31025752	31026464	713	Distal Intergenic	2	31034097	31037211	3115	2	Zm00001d003066	Zm00001d003066_T004	10747
180-1_peak_1264	2	31032633	31032931	299	Distal Intergenic	2	31034097	31037211	3115	2	Zm00001d003066	Zm00001d003066_T004	4280
180-1_peak_1265	2	31033602	31034359	758	Promoter (2-3kb)	2	31034097	31037211	3115	2	Zm00001d003066	Zm00001d003066_T004	2852
180-1_peak_1266	2	31846367	31846638	272	Promoter (1-2kb)	2	31848132	31854253	6122	1	Zm00001d003089	Zm00001d003089_T001	-1494
180-1_peak_1267	2	31873365	31873585	221	Promoter (<=1kb)	2	31872015	31873109	1095	2	Zm00001d003091	Zm00001d003091_T001	-256
180-1_peak_1268	2	31874214	31874543	330	Promoter (1-2kb)	2	31872015	31873109	1095	2	Zm00001d003091	Zm00001d003091_T001	-1105
180-1_peak_1269	2	32059268	32059691	424	Distal Intergenic	2	32063943	32064779	837	1	Zm00001d003100	Zm00001d003100_T001	-4252
180-1_peak_1270	2	32426924	32427178	255	Promoter (<=1kb)	2	32427063	32432492	5430	1	Zm00001d003106	Zm00001d003106_T001	0
180-1_peak_1271	2	32661839	32662101	263	Promoter (<=1kb)	2	32662030	32670225	8196	1	Zm00001d003112	Zm00001d003112_T001	0
180-1_peak_1272	2	32735919	32736255	337	Promoter (<=1kb)	2	32716813	32735908	19096	2	Zm00001d003116	Zm00001d003116_T001	-11
180-1_peak_1273	2	32739357	32739729	373	Distal Intergenic	2	32716813	32735908	19096	2	Zm00001d003116	Zm00001d003116_T001	-3449
180-1_peak_1274	2	33419227	33419517	291	Distal Intergenic	2	33424428	33425137	710	2	Zm00001d003138	Zm00001d003138_T001	5620
180-1_peak_1275	2	33424179	33424482	304	Promoter (<=1kb)	2	33424428	33425137	710	2	Zm00001d003138	Zm00001d003138_T001	655
180-1_peak_1276	2	34081881	34082103	223	Promoter (<=1kb)	2	34080161	34081769	1609	2	Zm00001d003162	Zm00001d003162_T001	-112
180-1_peak_1277	2	34268761	34268985	225	Intron (Zm00001d003166_T002/Zm00001d003166, intron 7 of 12)	2	34255241	34278175	22935	1	Zm00001d003166	Zm00001d003166_T018	13520
180-1_peak_1278	2	34892754	34893042	289	Promoter (<=1kb)	2	34889677	34892415	2739	2	Zm00001d003181	Zm00001d003181_T005	-339
180-1_peak_1279	2	35065728	35066069	342	Promoter (<=1kb)	2	35066062	35067313	1252	1	Zm00001d003190	Zm00001d003190_T001	0
180-1_peak_1280	2	35068788	35069169	382	Promoter (2-3kb)	2	35066062	35067313	1252	1	Zm00001d003190	Zm00001d003190_T001	2726
180-1_peak_1281	2	35243527	35243754	228	Promoter (<=1kb)	2	35243617	35247317	3701	1	Zm00001d003193	Zm00001d003193_T001	0
180-1_peak_1282	2	35424252	35424567	316	Promoter (1-2kb)	2	35417990	35425758	7769	2	Zm00001d003200	Zm00001d003200_T004	1191
180-1_peak_1283	2	36104486	36104909	424	Promoter (<=1kb)	2	36102386	36105589	3204	2	Zm00001d003212	Zm00001d003212_T002	680
180-1_peak_1284	2	36857696	36858016	321	Promoter (<=1kb)	2	36858697	36858779	83	2	Zm00001d003230	Zm00001d003230_T001	763
180-1_peak_1285	2	37632320	37632908	589	Intron (Zm00001d003246_T001/Zm00001d003246, intron 2 of 9)	2	37617433	37636474	19042	2	Zm00001d003246	Zm00001d003246_T002	3566
180-1_peak_1286	2	37945959	37946179	221	Promoter (<=1kb)	2	37946068	37950408	4341	1	Zm00001d003250	Zm00001d003250_T001	0
180-1_peak_1287	2	38093912	38094145	234	Promoter (<=1kb)	2	38091405	38094286	2882	2	Zm00001d003257	Zm00001d003257_T003	141
180-1_peak_1288	2	38445958	38446384	427	Promoter (<=1kb)	2	38446414	38447769	1356	1	Zm00001d003272	Zm00001d003272_T001	-30
180-1_peak_1289	2	38747994	38748464	471	Promoter (2-3kb)	2	38745725	38747760	2036	1	Zm00001d003283	Zm00001d003283_T001	2269
180-1_peak_1290	2	39387610	39388345	736	Distal Intergenic	2	39389095	39393280	4186	2	Zm00001d003301	Zm00001d003301_T001	4935
180-1_peak_1291	2	41586477	41586702	226	Distal Intergenic	2	41555229	41556283	1055	2	Zm00001d003359	Zm00001d003359_T001	-30194
180-1_peak_1292	2	41587096	41587318	223	Distal Intergenic	2	41555229	41556283	1055	2	Zm00001d003359	Zm00001d003359_T001	-30813
180-1_peak_1293	2	43092514	43092829	316	Promoter (<=1kb)	2	43088493	43092367	3875	2	Zm00001d003401	Zm00001d003401_T004	-147
180-1_peak_1294	2	45892541	45893366	826	Promoter (<=1kb)	2	45893363	45895300	1938	1	Zm00001d003492	Zm00001d003492_T001	0
180-1_peak_1295	2	45893971	45894216	246	Promoter (<=1kb)	2	45893363	45895300	1938	1	Zm00001d003492	Zm00001d003492_T001	608
180-1_peak_1296	2	46057583	46057936	354	Promoter (<=1kb)	2	46058114	46059373	1260	1	Zm00001d003497	Zm00001d003497_T001	-178
180-1_peak_1297	2	46060042	46060607	566	Promoter (<=1kb)	2	46052264	46059398	7135	2	Zm00001d003495	Zm00001d003495_T010	-644
180-1_peak_1298	2	46189719	46190332	614	Promoter (<=1kb)	2	46187577	46189691	2115	2	Zm00001d003504	Zm00001d003504_T002	-28
180-1_peak_1299	2	46192564	46193407	844	Promoter (1-2kb)	2	46190513	46195170	4658	2	Zm00001d003505	Zm00001d003505_T001	1763
180-1_peak_1300	2	46194069	46194562	494	Promoter (<=1kb)	2	46190513	46195170	4658	2	Zm00001d003505	Zm00001d003505_T001	608
180-1_peak_1301	2	46195294	46195871	578	Promoter (<=1kb)	2	46190513	46195170	4658	2	Zm00001d003505	Zm00001d003505_T001	-124
180-1_peak_1302	2	46196483	46196740	258	Promoter (1-2kb)	2	46190513	46195170	4658	2	Zm00001d003505	Zm00001d003505_T001	-1313
180-1_peak_1303	2	46229893	46230227	335	Distal Intergenic	2	46235133	46238916	3784	1	Zm00001d003508	Zm00001d003508_T001	-4906
180-1_peak_1304	2	46235742	46236169	428	Promoter (<=1kb)	2	46235133	46238916	3784	1	Zm00001d003508	Zm00001d003508_T001	609
180-1_peak_1305	2	46237739	46238164	426	Promoter (2-3kb)	2	46235133	46238916	3784	1	Zm00001d003508	Zm00001d003508_T001	2606
180-1_peak_1306	2	46242327	46242568	242	Promoter (<=1kb)	2	46242467	46247628	5162	1	Zm00001d003509	Zm00001d003509_T001	0
180-1_peak_1307	2	47106873	47107369	497	Promoter (1-2kb)	2	47105347	47108507	3161	2	Zm00001d003533	Zm00001d003533_T002	1138
180-1_peak_1308	2	47109398	47109844	447	Promoter (<=1kb)	2	47105187	47109372	4186	2	Zm00001d003533	Zm00001d003533_T001	-26
180-1_peak_1309	2	47111662	47111882	221	Promoter (2-3kb)	2	47105187	47109372	4186	2	Zm00001d003533	Zm00001d003533_T001	-2290
180-1_peak_1310	2	47112032	47112335	304	Promoter (2-3kb)	2	47105187	47109372	4186	2	Zm00001d003533	Zm00001d003533_T001	-2660
180-1_peak_1311	2	47115963	47117217	1255	Distal Intergenic	2	47105187	47109372	4186	2	Zm00001d003533	Zm00001d003533_T001	-6591
180-1_peak_1312	2	47123398	47123645	248	Distal Intergenic	2	47125747	47127543	1797	2	Zm00001d003534	Zm00001d003534_T001	3898
180-1_peak_1313	2	47873547	47873767	221	Distal Intergenic	2	47866673	47867299	627	2	Zm00001d003554	Zm00001d003554_T001	-6248
180-1_peak_1314	2	50141382	50141766	385	Downstream (<=300bp)	2	50153897	50156317	2421	1	Zm00001d003614	Zm00001d003614_T001	-12131
180-1_peak_1315	2	50144169	50144576	408	Distal Intergenic	2	50153897	50156317	2421	1	Zm00001d003614	Zm00001d003614_T001	-9321
180-1_peak_1316	2	50469268	50469625	358	Distal Intergenic	2	50474713	50475562	850	2	Zm00001d003616	Zm00001d003616_T007	5937
180-1_peak_1317	2	50475154	50475566	413	Promoter (<=1kb)	2	50474713	50475562	850	2	Zm00001d003616	Zm00001d003616_T007	0
180-1_peak_1318	2	50476805	50477065	261	Promoter (<=1kb)	2	50474547	50477948	3402	2	Zm00001d003616	Zm00001d003616_T001	883
180-1_peak_1319	2	52009934	52010225	292	Promoter (<=1kb)	2	52010119	52013072	2954	1	Zm00001d003653	Zm00001d003653_T001	0
180-1_peak_1320	2	52664564	52664801	238	Promoter (<=1kb)	2	52665039	52666535	1497	1	Zm00001d003657	Zm00001d003657_T001	-238
180-1_peak_1321	2	53329873	53330152	280	Promoter (<=1kb)	2	53322964	53329733	6770	2	Zm00001d003670	Zm00001d003670_T008	-140
180-1_peak_1322	2	54643405	54643625	221	Distal Intergenic	2	54633543	54636161	2619	2	Zm00001d003693	Zm00001d003693_T001	-7244
180-1_peak_1323	2	55873470	55873871	402	Distal Intergenic	2	55894819	55896266	1448	1	Zm00001d003712	Zm00001d003712_T001	-20948
180-1_peak_1324	2	55874335	55874738	404	Distal Intergenic	2	55894819	55896266	1448	1	Zm00001d003712	Zm00001d003712_T001	-20081
180-1_peak_1325	2	56791568	56792022	455	Promoter (2-3kb)	2	56794172	56794244	73	1	Zm00001d003731	Zm00001d003731_T001	-2150
180-1_peak_1326	2	57481166	57481396	231	Promoter (<=1kb)	2	57475947	57481107	5161	2	Zm00001d003750	Zm00001d003750_T001	-59
180-1_peak_1327	2	60581711	60581931	221	Distal Intergenic	2	60529975	60533150	3176	1	Zm00001d003812	Zm00001d003812_T006	51736
180-1_peak_1328	2	60917267	60917504	238	Promoter (<=1kb)	2	60917100	60919425	2326	1	Zm00001d003822	Zm00001d003822_T001	167
180-1_peak_1329	2	61178234	61178742	509	Promoter (<=1kb)	2	61176346	61177380	1035	2	Zm00001d003829	Zm00001d003829_T001	-854
180-1_peak_1330	2	61202877	61203211	335	Promoter (1-2kb)	2	61203599	61204879	1281	2	Zm00001d003830	Zm00001d003830_T001	1668
180-1_peak_1331	2	61212104	61212405	302	Distal Intergenic	2	61203599	61204879	1281	2	Zm00001d003830	Zm00001d003830_T001	-7225
180-1_peak_1332	2	61456616	61457082	467	Promoter (<=1kb)	2	61457812	61460435	2624	1	Zm00001d003833	Zm00001d003833_T001	-730
180-1_peak_1333	2	62406662	62407213	552	Distal Intergenic	2	62439676	62440962	1287	2	Zm00001d003849	Zm00001d003849_T001	33749
180-1_peak_1334	2	62444656	62444878	223	Distal Intergenic	2	62448255	62449800	1546	1	Zm00001d003850	Zm00001d003850_T001	-3377
180-1_peak_1335	2	62449954	62450260	307	Promoter (1-2kb)	2	62448255	62449800	1546	1	Zm00001d003850	Zm00001d003850_T001	1699
180-1_peak_1336	2	64361151	64361485	335	Distal Intergenic	2	64368246	64378577	10332	2	Zm00001d003875	Zm00001d003875_T001	17092
180-1_peak_1337	2	64371385	64371645	261	Intron (Zm00001d003875_T001/Zm00001d003875, intron 1 of 2)	2	64368246	64378577	10332	2	Zm00001d003875	Zm00001d003875_T001	6932
180-1_peak_1338	2	64904727	64904955	229	Distal Intergenic	2	65022354	65024176	1823	2	Zm00001d003884	Zm00001d003884_T001	119221
180-1_peak_1339	2	64945432	64945685	254	Distal Intergenic	2	65022354	65024176	1823	2	Zm00001d003884	Zm00001d003884_T001	78491
180-1_peak_1340	2	66715590	66715862	273	Distal Intergenic	2	66707941	66708477	537	1	Zm00001d003905	Zm00001d003905_T001	7649
180-1_peak_1341	2	66775036	66775426	391	Promoter (2-3kb)	2	66777493	66777564	72	2	Zm00001d003906	Zm00001d003906_T001	2138
180-1_peak_1342	2	66780911	66781157	247	Promoter (<=1kb)	2	66780702	66780775	74	1	Zm00001d003908	Zm00001d003908_T001	209
180-1_peak_1343	2	66781447	66781893	447	Promoter (<=1kb)	2	66780702	66780775	74	1	Zm00001d003908	Zm00001d003908_T001	745
180-1_peak_1344	2	66782261	66782783	523	Promoter (<=1kb)	2	66782782	66782855	74	2	Zm00001d003910	Zm00001d003910_T001	72
180-1_peak_1345	2	68483231	68483451	221	Promoter (<=1kb)	2	68465595	68483377	17783	2	Zm00001d003923	Zm00001d003923_T001	0
180-1_peak_1346	2	68501966	68502301	336	Distal Intergenic	2	68465595	68483377	17783	2	Zm00001d003923	Zm00001d003923_T002	-18589
180-1_peak_1347	2	68506512	68506852	341	Distal Intergenic	2	68465595	68483377	17783	2	Zm00001d003923	Zm00001d003923_T002	-23135
180-1_peak_1348	2	68555604	68555872	269	Promoter (<=1kb)	2	68550656	68555257	4602	2	Zm00001d003924	Zm00001d003924_T003	-347
180-1_peak_1349	2	69276201	69276613	413	Distal Intergenic	2	69381748	69387439	5692	1	Zm00001d003928	Zm00001d003928_T001	-105135
180-1_peak_1350	2	71640133	71640380	248	Distal Intergenic	2	71579120	71583381	4262	2	Zm00001d003949	Zm00001d003949_T001	-56752
180-1_peak_1351	2	71987156	71987376	221	Distal Intergenic	2	72083967	72084636	670	2	Zm00001d003953	Zm00001d003953_T001	97260
180-1_peak_1352	2	73004305	73004531	227	Distal Intergenic	2	73019952	73020635	684	2	Zm00001d003975	Zm00001d003975_T003	16104
180-1_peak_1353	2	74636913	74637261	349	Promoter (<=1kb)	2	74637520	74638152	633	1	Zm00001d003999	Zm00001d003999_T001	-259
180-1_peak_1354	2	76968144	76968627	484	Distal Intergenic	2	76710061	76719897	9837	2	Zm00001d004027	Zm00001d004027_T001	-248247
180-1_peak_1355	2	80531294	80531578	285	Promoter (<=1kb)	2	80531432	80537038	5607	1	Zm00001d004075	Zm00001d004075_T001	0
180-1_peak_1356	2	81413943	81414397	455	Promoter (1-2kb)	2	81414319	81415921	1603	2	Zm00001d004086	Zm00001d004086_T001	1524
180-1_peak_1357	2	81415955	81416176	222	Promoter (<=1kb)	2	81414319	81415921	1603	2	Zm00001d004086	Zm00001d004086_T001	-34
180-1_peak_1358	2	85180079	85180306	228	Distal Intergenic	2	85295503	85298934	3432	2	Zm00001d004128	Zm00001d004128_T001	118628
180-1_peak_1359	2	85738904	85739164	261	Promoter (1-2kb)	2	85736310	85737686	1377	2	Zm00001d004138	Zm00001d004138_T001	-1218
180-1_peak_1360	2	88644279	88644543	265	Promoter (<=1kb)	2	88644161	88659399	15239	1	Zm00001d004169	Zm00001d004169_T003	118
180-1_peak_1361	2	96478331	96478668	338	Distal Intergenic	2	96474153	96474356	204	2	Zm00001d004250	Zm00001d004250_T001	-3975
180-1_peak_1362	2	97650797	97651069	273	Intron (Zm00001d004259_T002/Zm00001d004259, intron 2 of 7)	2	97643770	97655581	11812	2	Zm00001d004259	Zm00001d004259_T002	4512
180-1_peak_1363	2	101102271	101102527	257	Distal Intergenic	2	100974389	100988003	13615	1	Zm00001d004293	Zm00001d004293_T002	127882
180-1_peak_1364	2	110314106	110314518	413	Promoter (<=1kb)	2	110314499	110316586	2088	1	Zm00001d004413	Zm00001d004413_T001	0
180-1_peak_1365	2	114012508	114012803	296	Promoter (<=1kb)	2	114012780	114016467	3688	1	Zm00001d004472	Zm00001d004472_T001	0
180-1_peak_1366	2	118374274	118374494	221	Distal Intergenic	2	118363111	118363707	597	2	Zm00001d004568	Zm00001d004568_T001	-10567
180-1_peak_1367	2	128628463	128628770	308	Promoter (<=1kb)	2	128628460	128651894	23435	1	Zm00001d004669	Zm00001d004669_T014	3
180-1_peak_1368	2	132432484	132432797	314	Distal Intergenic	2	132433069	132459952	26884	2	Zm00001d004707	Zm00001d004707_T010	27155
180-1_peak_1369	2	137854589	137855107	519	Promoter (<=1kb)	2	137855169	137856240	1072	1	Zm00001d004768	Zm00001d004768_T003	-62
180-1_peak_1370	2	140749628	140750191	564	3' UTR	2	140744122	140749863	5742	1	Zm00001d004810	Zm00001d004810_T002	5506
180-1_peak_1371	2	141030153	141030577	425	Intron (Zm00001d004818_T001/Zm00001d004818, intron 13 of 13)	2	141025001	141035997	10997	2	Zm00001d004818	Zm00001d004818_T001	5420
180-1_peak_1372	2	142739444	142739866	423	Promoter (<=1kb)	2	142729514	142739676	10163	2	Zm00001d004837	Zm00001d004837_T001	0
180-1_peak_1373	2	144289780	144290259	480	Promoter (1-2kb)	2	144288245	144290435	2191	1	Zm00001d004847	Zm00001d004847_T001	1535
180-1_peak_1374	2	144416245	144416616	372	Promoter (<=1kb)	2	144414921	144416162	1242	2	Zm00001d004848	Zm00001d004848_T001	-83
180-1_peak_1375	2	144417805	144418116	312	Promoter (1-2kb)	2	144414921	144416162	1242	2	Zm00001d004848	Zm00001d004848_T001	-1643
180-1_peak_1376	2	145119254	145119709	456	Promoter (<=1kb)	2	145114887	145119368	4482	2	Zm00001d004857	Zm00001d004857_T001	0
180-1_peak_1377	2	147531089	147531351	263	Promoter (<=1kb)	2	147531811	147532767	957	1	Zm00001d004895	Zm00001d004895_T001	-460
180-1_peak_1378	2	148641104	148641416	313	Distal Intergenic	2	148588232	148589926	1695	2	Zm00001d004918	Zm00001d004918_T001	-51178
180-1_peak_1379	2	149182034	149182356	323	Promoter (<=1kb)	2	149182642	149191037	8396	1	Zm00001d004925	Zm00001d004925_T001	-286
180-1_peak_1380	2	149589292	149589842	551	Promoter (<=1kb)	2	149585939	149589630	3692	2	Zm00001d004936	Zm00001d004936_T001	0
180-1_peak_1381	2	152470713	152471084	372	Distal Intergenic	2	152384204	152388668	4465	2	Zm00001d004990	Zm00001d004990_T001	-82045
180-1_peak_1382	2	157584529	157586043	1515	Promoter (2-3kb)	2	157581551	157582657	1107	1	Zm00001d005077	Zm00001d005077_T001	2978
180-1_peak_1383	2	157586437	157586770	334	Distal Intergenic	2	157581551	157582657	1107	1	Zm00001d005077	Zm00001d005077_T001	4886
180-1_peak_1384	2	157587986	157588368	383	Distal Intergenic	2	157581551	157582657	1107	1	Zm00001d005077	Zm00001d005077_T001	6435
180-1_peak_1385	2	157588509	157589019	511	Distal Intergenic	2	157581551	157582657	1107	1	Zm00001d005077	Zm00001d005077_T001	6958
180-1_peak_1386	2	157589193	157590428	1236	Distal Intergenic	2	157581551	157582657	1107	1	Zm00001d005077	Zm00001d005077_T001	7642
180-1_peak_1387	2	157591823	157593728	1906	Distal Intergenic	2	157581551	157582657	1107	1	Zm00001d005077	Zm00001d005077_T001	10272
180-1_peak_1388	2	157594032	157594777	746	Distal Intergenic	2	157581551	157582657	1107	1	Zm00001d005077	Zm00001d005077_T001	12481
180-1_peak_1389	2	158564208	158564560	353	Promoter (<=1kb)	2	158564427	158572108	7682	1	Zm00001d005108	Zm00001d005108_T001	0
180-1_peak_1390	2	158881859	158882122	264	Distal Intergenic	2	158932522	158936225	3704	1	Zm00001d005112	Zm00001d005112_T001	-50400
180-1_peak_1391	2	159762047	159762330	284	Intron (Zm00001d005127_T002/Zm00001d005127, intron 14 of 14)	2	159758194	159770172	11979	1	Zm00001d005127	Zm00001d005127_T026	3853
180-1_peak_1392	2	161884379	161884640	262	Promoter (<=1kb)	2	161883752	161884455	704	2	Zm00001d005160	Zm00001d005160_T001	0
180-1_peak_1393	2	161932630	161932946	317	Promoter (<=1kb)	2	161924685	161932632	7948	2	Zm00001d005164	Zm00001d005164_T001	0
180-1_peak_1394	2	165527283	165527590	308	Promoter (<=1kb)	2	165521133	165527158	6026	2	Zm00001d005244	Zm00001d005244_T005	-125
180-1_peak_1395	2	166011715	166012067	353	Distal Intergenic	2	165995200	165998280	3081	2	Zm00001d005256	Zm00001d005256_T001	-13435
180-1_peak_1396	2	166014079	166014406	328	Distal Intergenic	2	165995200	165998280	3081	2	Zm00001d005256	Zm00001d005256_T001	-15799
180-1_peak_1397	2	168521935	168522219	285	Distal Intergenic	2	168527945	168528802	858	1	Zm00001d005300	Zm00001d005300_T001	-5726
180-1_peak_1398	2	168526896	168527126	231	Promoter (<=1kb)	2	168527945	168528802	858	1	Zm00001d005300	Zm00001d005300_T001	-819
180-1_peak_1399	2	169379578	169380036	459	Promoter (<=1kb)	2	169380169	169381164	996	1	Zm00001d005315	Zm00001d005315_T001	-133
180-1_peak_1400	2	172031206	172031625	420	Promoter (2-3kb)	2	172032915	172034435	1521	2	Zm00001d005391	Zm00001d005391_T001	2810
180-1_peak_1401	2	172065008	172065358	351	Promoter (<=1kb)	2	172065137	172067442	2306	1	Zm00001d005392	Zm00001d005392_T001	0
180-1_peak_1402	2	173380839	173381167	329	Promoter (1-2kb)	2	173379687	173382449	2763	1	Zm00001d005421	Zm00001d005421_T019	1152
180-1_peak_1403	2	174191048	174191324	277	Promoter (2-3kb)	2	174188973	174190169	1197	1	Zm00001d005439	Zm00001d005439_T001	2075
180-1_peak_1404	2	174985890	174986177	288	Promoter (<=1kb)	2	174981981	174985881	3901	2	Zm00001d005460	Zm00001d005460_T004	-9
180-1_peak_1405	2	176553319	176553586	268	Promoter (<=1kb)	2	176553637	176561193	7557	1	Zm00001d005502	Zm00001d005502_T001	-51
180-1_peak_1406	2	176903985	176904433	449	Promoter (<=1kb)	2	176904693	176904766	74	1	Zm00001d005509	Zm00001d005509_T001	-260
180-1_peak_1407	2	176904720	176905076	357	Promoter (<=1kb)	2	176905020	176905091	72	2	Zm00001d005510	Zm00001d005510_T001	15
180-1_peak_1408	2	177356780	177357211	432	Distal Intergenic	2	177352851	177355953	3103	1	Zm00001d005531	Zm00001d005531_T001	3929
180-1_peak_1409	2	180497663	180497883	221	Distal Intergenic	2	180548102	180551841	3740	2	Zm00001d005607	Zm00001d005607_T001	53958
180-1_peak_1410	2	180498151	180498442	292	Distal Intergenic	2	180548102	180551841	3740	2	Zm00001d005607	Zm00001d005607_T001	53399
180-1_peak_1411	2	180648164	180648766	603	Promoter (<=1kb)	2	180648852	180649904	1053	1	Zm00001d005609	Zm00001d005609_T001	-86
180-1_peak_1412	2	182184903	182185342	440	Promoter (<=1kb)	2	182185442	182186092	651	1	Zm00001d005654	Zm00001d005654_T001	-100
180-1_peak_1413	2	182689724	182689974	251	Promoter (<=1kb)	2	182688634	182689557	924	2	Zm00001d005663	Zm00001d005663_T001	-167
180-1_peak_1414	2	182691138	182691590	453	Promoter (<=1kb)	2	182691742	182692998	1257	1	Zm00001d005664	Zm00001d005664_T001	-152
180-1_peak_1415	2	182693962	182694233	272	Promoter (2-3kb)	2	182691742	182692998	1257	1	Zm00001d005664	Zm00001d005664_T001	2220
180-1_peak_1416	2	183809544	183809917	374	Promoter (2-3kb)	2	183810719	183812320	1602	2	Zm00001d005699	Zm00001d005699_T001	2403
180-1_peak_1417	2	183813447	183813749	303	Promoter (1-2kb)	2	183810719	183812320	1602	2	Zm00001d005699	Zm00001d005699_T001	-1127
180-1_peak_1418	2	186195850	186196359	510	Distal Intergenic	2	186198238	186199503	1266	2	Zm00001d005752	Zm00001d005752_T001	3144
180-1_peak_1419	2	186196928	186197717	790	Promoter (1-2kb)	2	186198238	186199503	1266	2	Zm00001d005752	Zm00001d005752_T001	1786
180-1_peak_1420	2	187317179	187317603	425	Promoter (<=1kb)	2	187317766	187318308	543	1	Zm00001d005766	Zm00001d005766_T001	-163
180-1_peak_1421	2	188162939	188163710	772	Promoter (<=1kb)	2	188163535	188169807	6273	1	Zm00001d005783	Zm00001d005783_T001	0
180-1_peak_1422	2	188164479	188165000	522	Promoter (<=1kb)	2	188165573	188168559	2987	1	Zm00001d005783	Zm00001d005783_T003	-573
180-1_peak_1423	2	188713568	188713915	348	Promoter (<=1kb)	2	188712428	188713414	987	2	Zm00001d005790	Zm00001d005790_T001	-154
180-1_peak_1424	2	188714250	188715095	846	Promoter (<=1kb)	2	188712428	188713414	987	2	Zm00001d005790	Zm00001d005790_T001	-836
180-1_peak_1425	2	188906232	188906624	393	Promoter (<=1kb)	2	188896341	188906812	10472	2	Zm00001d005794	Zm00001d005794_T012	188
180-1_peak_1426	2	188907375	188907881	507	Promoter (<=1kb)	2	188896263	188907753	11491	2	Zm00001d005794	Zm00001d005794_T002	0
180-1_peak_1427	2	189023398	189023770	373	Promoter (<=1kb)	2	189023745	189025630	1886	1	Zm00001d005798	Zm00001d005798_T001	0
180-1_peak_1428	2	189508213	189508580	368	Promoter (<=1kb)	2	189505960	189508316	2357	2	Zm00001d005813	Zm00001d005813_T002	0
180-1_peak_1429	2	191549248	191549824	577	Promoter (<=1kb)	2	191548746	191549021	276	2	Zm00001d005879	Zm00001d005879_T001	-227
180-1_peak_1430	2	191774693	191775259	567	Promoter (<=1kb)	2	191776011	191776083	73	1	Zm00001d005886	Zm00001d005886_T001	-752
180-1_peak_1431	2	191778242	191778916	675	Promoter (<=1kb)	2	191778849	191782806	3958	1	Zm00001d005888	Zm00001d005888_T001	0
180-1_peak_1432	2	191779146	191779507	362	Promoter (<=1kb)	2	191778849	191782862	4014	1	Zm00001d005888	Zm00001d005888_T002	297
180-1_peak_1433	2	191899267	191899552	286	Promoter (1-2kb)	2	191897839	191898630	792	1	Zm00001d005892	Zm00001d005892_T001	1428
180-1_peak_1434	2	193249071	193249495	425	Distal Intergenic	2	193254454	193255314	861	2	Zm00001d005931	Zm00001d005931_T001	5819
180-1_peak_1435	2	193409049	193409288	240	Promoter (1-2kb)	2	193409296	193410477	1182	2	Zm00001d005936	Zm00001d005936_T001	1189
180-1_peak_1436	2	193410465	193411490	1026	Promoter (<=1kb)	2	193409296	193410477	1182	2	Zm00001d005936	Zm00001d005936_T001	0
180-1_peak_1437	2	193411998	193412470	473	Promoter (1-2kb)	2	193409296	193410477	1182	2	Zm00001d005936	Zm00001d005936_T001	-1521
180-1_peak_1438	2	193413049	193413313	265	Promoter (2-3kb)	2	193409296	193410477	1182	2	Zm00001d005936	Zm00001d005936_T001	-2572
180-1_peak_1439	2	193723166	193723465	300	Distal Intergenic	2	193728105	193730506	2402	1	Zm00001d005951	Zm00001d005951_T001	-4640
180-1_peak_1440	2	194064994	194065305	312	Promoter (<=1kb)	2	194066038	194067158	1121	1	Zm00001d005965	Zm00001d005965_T001	-733
180-1_peak_1441	2	194067697	194068382	686	Promoter (1-2kb)	2	194066038	194067158	1121	1	Zm00001d005965	Zm00001d005965_T001	1659
180-1_peak_1442	2	194260916	194261548	633	Promoter (<=1kb)	2	194261659	194262393	735	1	Zm00001d005970	Zm00001d005970_T001	-111
180-1_peak_1443	2	194262860	194263141	282	Promoter (1-2kb)	2	194261659	194262393	735	1	Zm00001d005970	Zm00001d005970_T001	1201
180-1_peak_1444	2	194542503	194543240	738	Promoter (1-2kb)	2	194543937	194544415	479	2	Zm00001d005978	Zm00001d005978_T001	1175
180-1_peak_1445	2	194545347	194545595	249	Promoter (<=1kb)	2	194543937	194544415	479	2	Zm00001d005978	Zm00001d005978_T001	-932
180-1_peak_1446	2	194546725	194547088	364	Promoter (1-2kb)	2	194548446	194548517	72	2	Zm00001d005979	Zm00001d005979_T001	1429
180-1_peak_1447	2	195255124	195255743	620	Promoter (<=1kb)	2	195255047	195255618	572	1	Zm00001d006013	Zm00001d006013_T001	77
180-1_peak_1448	2	195296442	195297049	608	Promoter (1-2kb)	2	195298613	195299098	486	1	Zm00001d006016	Zm00001d006016_T001	-1564
180-1_peak_1449	2	195297666	195298380	715	Promoter (<=1kb)	2	195298613	195299098	486	1	Zm00001d006016	Zm00001d006016_T001	-233
180-1_peak_1450	2	195300780	195301155	376	Promoter (2-3kb)	2	195298613	195299098	486	1	Zm00001d006016	Zm00001d006016_T001	2167
180-1_peak_1451	2	195429163	195429389	227	Downstream (<=300bp)	2	195425336	195428897	3562	1	Zm00001d006022	Zm00001d006022_T001	3827
180-1_peak_1452	2	195474975	195475250	276	Distal Intergenic	2	195445740	195447994	2255	2	Zm00001d006025	Zm00001d006025_T001	-26981
180-1_peak_1453	2	196148124	196148348	225	Promoter (2-3kb)	2	196151062	196157926	6865	1	Zm00001d006041	Zm00001d006041_T002	-2714
180-1_peak_1454	2	196148682	196149419	738	Promoter (1-2kb)	2	196151062	196157926	6865	1	Zm00001d006041	Zm00001d006041_T002	-1643
180-1_peak_1455	2	196800667	196800975	309	Promoter (1-2kb)	2	196801414	196802728	1315	2	Zm00001d006059	Zm00001d006059_T001	1753
180-1_peak_1456	2	198172105	198172446	342	Promoter (<=1kb)	2	198166081	198172199	6119	2	Zm00001d006102	Zm00001d006102_T001	0
180-1_peak_1457	2	198183273	198183853	581	Distal Intergenic	2	198188921	198188993	73	1	Zm00001d006104	Zm00001d006104_T001	-5068
180-1_peak_1458	2	199001617	199001842	226	Distal Intergenic	2	198986664	198998001	11338	2	Zm00001d006115	Zm00001d006115_T002	-3616
180-1_peak_1459	2	199681105	199681490	386	Promoter (<=1kb)	2	199680579	199682648	2070	1	Zm00001d006140	Zm00001d006140_T001	526
180-1_peak_1460	2	199699633	199700056	424	Promoter (1-2kb)	2	199701466	199706707	5242	1	Zm00001d006143	Zm00001d006143_T001	-1410
180-1_peak_1461	2	199701180	199701400	221	Promoter (<=1kb)	2	199701466	199706707	5242	1	Zm00001d006143	Zm00001d006143_T001	-66
180-1_peak_1462	2	199709734	199710290	557	Promoter (<=1kb)	2	199708136	199709176	1041	2	Zm00001d006144	Zm00001d006144_T001	-558
180-1_peak_1463	2	199730465	199731100	636	Promoter (1-2kb)	2	199732274	199737516	5243	1	Zm00001d006148	Zm00001d006148_T001	-1174
180-1_peak_1464	2	199731245	199731484	240	Promoter (<=1kb)	2	199732274	199737516	5243	1	Zm00001d006148	Zm00001d006148_T001	-790
180-1_peak_1465	2	199732136	199732475	340	Promoter (<=1kb)	2	199732274	199737516	5243	1	Zm00001d006148	Zm00001d006148_T001	0
180-1_peak_1466	2	199740538	199741179	642	Promoter (<=1kb)	2	199738945	199739985	1041	2	Zm00001d006149	Zm00001d006149_T001	-553
180-1_peak_1467	2	199939287	199939754	468	Promoter (<=1kb)	2	199939674	199944701	5028	1	Zm00001d006153	Zm00001d006153_T001	0
180-1_peak_1468	2	199945150	199945486	337	Promoter (<=1kb)	2	199945525	199947408	1884	1	Zm00001d006154	Zm00001d006154_T001	-39
180-1_peak_1469	2	200362898	200363293	396	Distal Intergenic	2	200357569	200361112	3544	1	Zm00001d006168	Zm00001d006168_T010	5329
180-1_peak_1470	2	200401214	200401487	274	Promoter (2-3kb)	2	200403153	200403895	743	2	Zm00001d006170	Zm00001d006170_T001	2408
180-1_peak_1471	2	200403787	200404416	630	Promoter (<=1kb)	2	200403153	200403895	743	2	Zm00001d006170	Zm00001d006170_T001	0
180-1_peak_1472	2	200405015	200405375	361	Promoter (1-2kb)	2	200403153	200403895	743	2	Zm00001d006170	Zm00001d006170_T001	-1120
180-1_peak_1473	2	200408166	200408658	493	Distal Intergenic	2	200403153	200403895	743	2	Zm00001d006170	Zm00001d006170_T001	-4271
180-1_peak_1474	2	201464283	201464528	246	Distal Intergenic	2	201505641	201507497	1857	1	Zm00001d006199	Zm00001d006199_T001	-41113
180-1_peak_1475	2	201898324	201898718	395	Promoter (<=1kb)	2	201896427	201897959	1533	2	Zm00001d006209	Zm00001d006209_T001	-365
180-1_peak_1476	2	201956314	201956540	227	Distal Intergenic	2	201957666	201963946	6281	2	Zm00001d006212	Zm00001d006212_T004	7406
180-1_peak_1477	2	202182220	202182440	221	Promoter (<=1kb)	2	202182423	202186522	4100	1	Zm00001d006220	Zm00001d006220_T001	0
180-1_peak_1478	2	202748663	202749103	441	Promoter (1-2kb)	2	202745434	202747195	1762	2	Zm00001d006246	Zm00001d006246_T005	-1468
180-1_peak_1479	2	202895201	202895843	643	Promoter (2-3kb)	2	202895910	202898244	2335	2	Zm00001d006254	Zm00001d006254_T001	2401
180-1_peak_1480	2	202902605	202903731	1127	Promoter (<=1kb)	2	202900948	202902555	1608	2	Zm00001d006255	Zm00001d006255_T001	-50
180-1_peak_1481	2	202905320	202905720	401	Promoter (1-2kb)	2	202903835	202904632	798	1	Zm00001d006256	Zm00001d006256_T001	1485
180-1_peak_1482	2	202906084	202906544	461	Promoter (2-3kb)	2	202903835	202904632	798	1	Zm00001d006256	Zm00001d006256_T001	2249
180-1_peak_1483	2	203800738	203801037	300	Distal Intergenic	2	203787929	203790186	2258	1	Zm00001d006291	Zm00001d006291_T002	12809
180-1_peak_1484	2	204888295	204888648	354	Promoter (<=1kb)	2	204888454	204889753	1300	1	Zm00001d006329	Zm00001d006329_T001	0
180-1_peak_1485	2	204890485	204890715	231	Promoter (<=1kb)	2	204891476	204893008	1533	1	Zm00001d006330	Zm00001d006330_T001	-761
180-1_peak_1486	2	204891124	204891356	233	Promoter (<=1kb)	2	204891476	204893008	1533	1	Zm00001d006330	Zm00001d006330_T001	-120
180-1_peak_1487	2	204896342	204896721	380	Distal Intergenic	2	204901088	204902529	1442	1	Zm00001d006331	Zm00001d006331_T001	-4367
180-1_peak_1488	2	204900381	204900665	285	Promoter (<=1kb)	2	204901088	204902529	1442	1	Zm00001d006331	Zm00001d006331_T001	-423
180-1_peak_1489	2	205706269	205706499	231	Promoter (<=1kb)	2	205707216	205707288	73	1	Zm00001d006362	Zm00001d006362_T001	-717
180-1_peak_1490	2	206605876	206606168	293	Promoter (1-2kb)	2	206607869	206609365	1497	1	Zm00001d006403	Zm00001d006403_T001	-1701
180-1_peak_1491	2	207724633	207724918	286	Intron (Zm00001d006428_T001/Zm00001d006428, intron 8 of 10)	2	207716137	207742790	26654	1	Zm00001d006428	Zm00001d006428_T033	8496
180-1_peak_1492	2	207725607	207725894	288	Intron (Zm00001d006428_T001/Zm00001d006428, intron 8 of 10)	2	207716137	207742790	26654	1	Zm00001d006428	Zm00001d006428_T033	9470
180-1_peak_1493	2	208704111	208704510	400	Distal Intergenic	2	208706101	208712306	6206	2	Zm00001d006453	Zm00001d006453_T005	7796
180-1_peak_1494	2	209764247	209764580	334	3' UTR	2	209759336	209765334	5999	1	Zm00001d006488	Zm00001d006488_T001	4911
180-1_peak_1495	2	209777724	209778129	406	Promoter (1-2kb)	2	209778893	209779471	579	2	Zm00001d006489	Zm00001d006489_T001	1342
180-1_peak_1496	2	209779555	209779787	233	Promoter (<=1kb)	2	209778893	209779471	579	2	Zm00001d006489	Zm00001d006489_T001	-84
180-1_peak_1497	2	209792636	209793101	466	Promoter (2-3kb)	2	209793107	209795150	2044	2	Zm00001d006490	Zm00001d006490_T001	2049
180-1_peak_1498	2	210624046	210624390	345	Promoter (<=1kb)	2	210624205	210626124	1920	1	Zm00001d006534	Zm00001d006534_T001	0
180-1_peak_1499	2	210799343	210800476	1134	Distal Intergenic	2	210779632	210785969	6338	2	Zm00001d006549	Zm00001d006549_T005	-13374
180-1_peak_1500	2	210849603	210850019	417	Intron (Zm00001d006551_T001/Zm00001d006551, intron 3 of 3)	2	210843272	210854196	10925	1	Zm00001d006551	Zm00001d006551_T001	6331
180-1_peak_1501	2	210853605	210853868	264	Exon (Zm00001d006551_T001/Zm00001d006551, exon 4 of 4)	2	210843272	210854196	10925	1	Zm00001d006551	Zm00001d006551_T001	10333
180-1_peak_1502	2	211516090	211516324	235	Promoter (<=1kb)	2	211509696	211516137	6442	2	Zm00001d006582	Zm00001d006582_T002	0
180-1_peak_1503	2	211573882	211574141	260	Distal Intergenic	2	211619081	211620480	1400	2	Zm00001d006585	Zm00001d006585_T001	46339
180-1_peak_1504	2	211730545	211730873	329	Distal Intergenic	2	211722679	211724978	2300	2	Zm00001d006590	Zm00001d006590_T002	-5567
180-1_peak_1505	2	211747064	211747464	401	Promoter (<=1kb)	2	211745003	211746860	1858	2	Zm00001d006591	Zm00001d006591_T001	-204
180-1_peak_1506	2	211803106	211803340	235	Promoter (2-3kb)	2	211806185	211818682	12498	1	Zm00001d006597	Zm00001d006597_T001	-2845
180-1_peak_1507	2	212642063	212642513	451	Promoter (<=1kb)	2	212621606	212642194	20589	2	Zm00001d006614	Zm00001d006614_T001	0
180-1_peak_1508	2	212800888	212801119	232	Promoter (1-2kb)	2	212800974	212802361	1388	2	Zm00001d006626	Zm00001d006626_T001	1242
180-1_peak_1509	2	212874545	212874882	338	Distal Intergenic	2	212876418	212878508	2091	2	Zm00001d006627	Zm00001d006627_T001	3626
180-1_peak_1510	2	212880927	212881230	304	Promoter (2-3kb)	2	212876418	212878508	2091	2	Zm00001d006627	Zm00001d006627_T001	-2419
180-1_peak_1511	2	212881866	212882357	492	Distal Intergenic	2	212876418	212878508	2091	2	Zm00001d006627	Zm00001d006627_T001	-3358
180-1_peak_1512	2	212883936	212884458	523	Distal Intergenic	2	212876418	212878508	2091	2	Zm00001d006627	Zm00001d006627_T001	-5428
180-1_peak_1513	2	212910201	212910857	657	Distal Intergenic	2	212884931	212891787	6857	2	Zm00001d006628	Zm00001d006628_T005	-18414
180-1_peak_1514	2	213344066	213344594	529	Promoter (<=1kb)	2	213344616	213344981	366	1	Zm00001d006646	Zm00001d006646_T001	-22
180-1_peak_1515	2	213345452	213345776	325	Promoter (<=1kb)	2	213345740	213349133	3394	1	Zm00001d006647	Zm00001d006647_T001	0
180-1_peak_1516	2	213434859	213435094	236	Promoter (<=1kb)	2	213435367	213435501	135	1	Zm00001d006650	Zm00001d006650_T001	-273
180-1_peak_1517	2	214090237	214091201	965	Promoter (1-2kb)	2	214086849	214088343	1495	2	Zm00001d006677	Zm00001d006677_T001	-1894
180-1_peak_1518	2	214092091	214092311	221	Distal Intergenic	2	214086849	214088343	1495	2	Zm00001d006677	Zm00001d006677_T001	-3748
180-1_peak_1519	2	214117215	214117597	383	Promoter (<=1kb)	2	214112550	214117471	4922	2	Zm00001d006679	Zm00001d006679_T001	0
180-1_peak_1520	2	214474065	214474319	255	Promoter (1-2kb)	2	214472464	214474594	2131	1	Zm00001d006688	Zm00001d006688_T001	1601
180-1_peak_1521	2	214605015	214605235	221	Promoter (<=1kb)	2	214602481	214605127	2647	2	Zm00001d006699	Zm00001d006699_T001	0
180-1_peak_1522	2	214678563	214678892	330	Distal Intergenic	2	214683529	214685193	1665	1	Zm00001d006701	Zm00001d006701_T001	-4637
180-1_peak_1523	2	214679118	214679376	259	Distal Intergenic	2	214683529	214685193	1665	1	Zm00001d006701	Zm00001d006701_T001	-4153
180-1_peak_1524	2	214681414	214681685	272	Promoter (1-2kb)	2	214683529	214685193	1665	1	Zm00001d006701	Zm00001d006701_T001	-1844
180-1_peak_1525	2	214682246	214682685	440	Promoter (<=1kb)	2	214683529	214685193	1665	1	Zm00001d006701	Zm00001d006701_T001	-844
180-1_peak_1526	2	214684715	214684956	242	Promoter (1-2kb)	2	214683529	214685193	1665	1	Zm00001d006701	Zm00001d006701_T001	1186
180-1_peak_1527	2	214692020	214692266	247	Promoter (<=1kb)	2	214685550	214691851	6302	2	Zm00001d006702	Zm00001d006702_T002	-169
180-1_peak_1528	2	214794976	214795342	367	Promoter (2-3kb)	2	214797523	214800816	3294	1	Zm00001d006705	Zm00001d006705_T001	-2181
180-1_peak_1529	2	214891322	214891677	356	Promoter (<=1kb)	2	214892586	214893899	1314	1	Zm00001d006708	Zm00001d006708_T001	-909
180-1_peak_1530	2	215369892	215370363	472	Promoter (2-3kb)	2	215366113	215367426	1314	2	Zm00001d006725	Zm00001d006725_T001	-2466
180-1_peak_1531	2	215372702	215372987	286	Promoter (<=1kb)	2	215373040	215374709	1670	1	Zm00001d006726	Zm00001d006726_T001	-53
180-1_peak_1532	2	215374520	215374787	268	Promoter (1-2kb)	2	215373040	215374709	1670	1	Zm00001d006726	Zm00001d006726_T001	1480
180-1_peak_1533	2	215376267	215376664	398	Distal Intergenic	2	215373040	215374709	1670	1	Zm00001d006726	Zm00001d006726_T001	3227
180-1_peak_1534	2	215645363	215645662	300	Promoter (1-2kb)	2	215644201	215645366	1166	1	Zm00001d006739	Zm00001d006739_T001	1162
180-1_peak_1535	2	215828814	215829039	226	Promoter (<=1kb)	2	215828983	215829056	74	2	Zm00001d006748	Zm00001d006748_T001	17
180-1_peak_1536	2	215850091	215850311	221	Promoter (1-2kb)	2	215851864	215852764	901	1	Zm00001d006750	Zm00001d006750_T001	-1553
180-1_peak_1537	2	215956110	215956437	328	Promoter (2-3kb)	2	215957451	215958958	1508	2	Zm00001d006753	Zm00001d006753_T004	2521
180-1_peak_1538	2	215956583	215956876	294	Promoter (2-3kb)	2	215957451	215958958	1508	2	Zm00001d006753	Zm00001d006753_T004	2082
180-1_peak_1539	2	215959687	215960298	612	Promoter (<=1kb)	2	215957135	215959705	2571	2	Zm00001d006753	Zm00001d006753_T001	0
180-1_peak_1540	2	215961246	215961597	352	Promoter (1-2kb)	2	215957457	215959705	2249	2	Zm00001d006753	Zm00001d006753_T005	-1541
180-1_peak_1541	2	216121109	216121500	392	Promoter (<=1kb)	2	216115940	216121256	5317	2	Zm00001d006759	Zm00001d006759_T002	0
180-1_peak_1542	2	216121646	216121976	331	Promoter (<=1kb)	2	216115941	216121521	5581	2	Zm00001d006759	Zm00001d006759_T006	-125
180-1_peak_1543	2	216137391	216137757	367	Promoter (<=1kb)	2	216138693	216139439	747	1	Zm00001d006761	Zm00001d006761_T001	-936
180-1_peak_1544	2	216890208	216890428	221	Promoter (<=1kb)	2	216891193	216892807	1615	1	Zm00001d006796	Zm00001d006796_T001	-765
180-1_peak_1545	2	218472956	218473259	304	Promoter (<=1kb)	2	218473250	218474962	1713	1	Zm00001d006881	Zm00001d006881_T015	0
180-1_peak_1546	2	219347263	219348070	808	Promoter (2-3kb)	2	219340252	219344852	4601	2	Zm00001d006917	Zm00001d006917_T001	-2411
180-1_peak_1547	2	219968727	219969066	340	Promoter (<=1kb)	2	219965606	219968579	2974	2	Zm00001d006944	Zm00001d006944_T003	-148
180-1_peak_1548	2	219971877	219972181	305	Promoter (1-2kb)	2	219965544	219970180	4637	2	Zm00001d006944	Zm00001d006944_T002	-1697
180-1_peak_1549	2	219990537	219990757	221	Promoter (1-2kb)	2	219989864	219991904	2041	2	Zm00001d006947	Zm00001d006947_T001	1147
180-1_peak_1550	2	220001171	220001453	283	Promoter (<=1kb)	2	220001132	220004557	3426	1	Zm00001d006948	Zm00001d006948_T001	39
180-1_peak_1551	2	220002689	220002950	262	Promoter (1-2kb)	2	220001132	220004557	3426	1	Zm00001d006948	Zm00001d006948_T001	1557
180-1_peak_1552	2	220615713	220616018	306	Promoter (1-2kb)	2	220616362	220617399	1038	2	Zm00001d007037	Zm00001d007037_T003	1381
180-1_peak_1553	2	220618926	220619326	401	Promoter (<=1kb)	2	220616340	220618744	2405	2	Zm00001d007037	Zm00001d007037_T002	-182
180-1_peak_1554	2	220640213	220640643	431	Promoter (<=1kb)	2	220640379	220648182	7804	1	Zm00001d007038	Zm00001d007038_T001	0
180-1_peak_1555	2	220641023	220641391	369	Promoter (<=1kb)	2	220641794	220647166	5373	1	Zm00001d007038	Zm00001d007038_T003	-403
180-1_peak_1556	2	220646945	220647165	221	3' UTR	2	220650818	220653048	2231	1	Zm00001d007039	Zm00001d007039_T001	-3653
180-1_peak_1557	2	220735635	220735975	341	Promoter (<=1kb)	2	220735726	220738879	3154	1	Zm00001d007042	Zm00001d007042_T002	0
180-1_peak_1558	2	221757541	221757856	316	Promoter (2-3kb)	2	221755305	221756948	1644	1	Zm00001d007076	Zm00001d007076_T001	2236
180-1_peak_1559	2	222328528	222328989	462	Promoter (1-2kb)	2	222318652	222326608	7957	2	Zm00001d007102	Zm00001d007102_T002	-1920
180-1_peak_1560	2	222969184	222969541	358	Promoter (<=1kb)	2	222969311	222970868	1558	1	Zm00001d007130	Zm00001d007130_T001	0
180-1_peak_1561	2	223831696	223831921	226	Promoter (<=1kb)	2	223829103	223831634	2532	2	Zm00001d007175	Zm00001d007175_T001	-62
180-1_peak_1562	2	224062187	224062493	307	Promoter (<=1kb)	2	224061979	224067160	5182	1	Zm00001d007184	Zm00001d007184_T001	208
180-1_peak_1563	2	225011789	225012101	313	Promoter (<=1kb)	2	225012619	225014100	1482	1	Zm00001d007216	Zm00001d007216_T001	-518
180-1_peak_1564	2	225013396	225013660	265	Promoter (<=1kb)	2	225012619	225014100	1482	1	Zm00001d007216	Zm00001d007216_T001	777
180-1_peak_1565	2	225773982	225774269	288	Intron (Zm00001d007254_T001/Zm00001d007254, intron 1 of 1)	2	225770946	225776359	5414	1	Zm00001d007254	Zm00001d007254_T001	3036
180-1_peak_1566	2	226467183	226467598	416	Promoter (<=1kb)	2	226465984	226467105	1122	2	Zm00001d007274	Zm00001d007274_T001	-78
180-1_peak_1567	2	226540573	226540986	414	Distal Intergenic	2	226571959	226574550	2592	2	Zm00001d007277	Zm00001d007277_T001	33564
180-1_peak_1568	2	226756949	226757217	269	Distal Intergenic	2	226781429	226781725	297	1	Zm00001d007280	Zm00001d007280_T001	-24212
180-1_peak_1569	2	227643450	227643684	235	Distal Intergenic	2	227631091	227632335	1245	2	Zm00001d007315	Zm00001d007315_T001	-11115
180-1_peak_1570	2	227652623	227652898	276	Distal Intergenic	2	227631091	227632335	1245	2	Zm00001d007315	Zm00001d007315_T001	-20288
180-1_peak_1571	2	228732577	228732866	290	Promoter (<=1kb)	2	228732533	228737268	4736	1	Zm00001d007329	Zm00001d007329_T001	44
180-1_peak_1572	2	231305084	231305444	361	Promoter (<=1kb)	2	231301639	231306418	4780	2	Zm00001d007421	Zm00001d007421_T002	974
180-1_peak_1573	2	231535102	231536008	907	Promoter (<=1kb)	2	231536752	231537684	933	1	Zm00001d007430	Zm00001d007430_T004	-744
180-1_peak_1574	2	231913334	231913559	226	Promoter (<=1kb)	2	231913591	231917937	4347	1	Zm00001d007445	Zm00001d007445_T001	-32
180-1_peak_1575	2	233988411	233988646	236	Promoter (2-3kb)	2	233985222	233985810	589	2	Zm00001d007527	Zm00001d007527_T001	-2601
180-1_peak_1576	2	236432632	236432852	221	Promoter (<=1kb)	2	236432776	236432847	72	1	Zm00001d007626	Zm00001d007626_T001	0
180-1_peak_1577	2	236631093	236631551	459	Distal Intergenic	2	236609547	236611571	2025	1	Zm00001d007634	Zm00001d007634_T001	21546
180-1_peak_1578	2	238011266	238011854	589	Promoter (1-2kb)	2	238013082	238015359	2278	1	Zm00001d007714	Zm00001d007714_T001	-1228
180-1_peak_1579	2	238422143	238422507	365	Distal Intergenic	2	238394149	238395407	1259	2	Zm00001d007735	Zm00001d007735_T001	-26736
180-1_peak_1580	2	238436574	238436906	333	Distal Intergenic	2	238394149	238395407	1259	2	Zm00001d007735	Zm00001d007735_T001	-41167
180-1_peak_1581	2	239251194	239251524	331	3' UTR	2	239247946	239251806	3861	1	Zm00001d007763	Zm00001d007763_T002	3248
180-1_peak_1582	2	239267527	239267897	371	Promoter (<=1kb)	2	239267459	239269600	2142	1	Zm00001d007765	Zm00001d007765_T001	68
180-1_peak_1583	2	240481392	240481697	306	Promoter (1-2kb)	2	240482786	240483928	1143	1	Zm00001d007830	Zm00001d007830_T001	-1089
180-1_peak_1584	2	240606339	240606770	432	Promoter (<=1kb)	2	240606690	240609986	3297	1	Zm00001d007839	Zm00001d007839_T001	0
180-1_peak_1585	2	240686416	240686673	258	Promoter (<=1kb)	2	240684344	240686449	2106	2	Zm00001d007843	Zm00001d007843_T001	0
180-1_peak_1586	2	240965040	240965456	417	Promoter (<=1kb)	2	240960244	240965094	4851	2	Zm00001d007853	Zm00001d007853_T001	0
180-1_peak_1587	2	240965721	240966004	284	Promoter (<=1kb)	2	240960251	240965099	4849	2	Zm00001d007853	Zm00001d007853_T002	-622
180-1_peak_1588	2	241390366	241390645	280	Promoter (<=1kb)	2	241390408	241393508	3101	1	Zm00001d007870	Zm00001d007870_T004	0
180-1_peak_1589	2	242513491	242514213	723	Distal Intergenic	2	242414840	242416891	2052	1	Zm00001d007919	Zm00001d007919_T001	98651
180-1_peak_1590	2	242515087	242515339	253	Distal Intergenic	2	242414840	242416891	2052	1	Zm00001d007919	Zm00001d007919_T001	100247
180-1_peak_1591	3	475931	476189	259	Promoter (<=1kb)	3	474649	476986	2338	2	Zm00001d039245	Zm00001d039245_T001	797
180-1_peak_1592	3	476991	477332	342	Promoter (<=1kb)	3	474649	476986	2338	2	Zm00001d039245	Zm00001d039245_T001	-5
180-1_peak_1593	3	563399	563762	364	Promoter (<=1kb)	3	563497	565840	2344	1	Zm00001d039252	Zm00001d039252_T001	0
180-1_peak_1594	3	703171	703456	286	Promoter (1-2kb)	3	701136	705353	4218	2	Zm00001d039259	Zm00001d039259_T001	1897
180-1_peak_1595	3	886298	886577	280	Promoter (1-2kb)	3	888050	889900	1851	1	Zm00001d039271	Zm00001d039271_T001	-1473
180-1_peak_1596	3	1437045	1437357	313	Distal Intergenic	3	1431991	1433866	1876	2	Zm00001d039307	Zm00001d039307_T001	-3179
180-1_peak_1597	3	1466412	1466855	444	Promoter (<=1kb)	3	1461989	1466446	4458	2	Zm00001d039312	Zm00001d039312_T001	0
180-1_peak_1598	3	1767519	1767921	403	Intron (Zm00001d039321_T002/Zm00001d039321, intron 2 of 8)	3	1752440	1773325	20886	2	Zm00001d039321	Zm00001d039321_T005	5404
180-1_peak_1599	3	1772445	1772767	323	Promoter (<=1kb)	3	1752440	1773325	20886	2	Zm00001d039321	Zm00001d039321_T005	558
180-1_peak_1600	3	1773184	1773637	454	Promoter (<=1kb)	3	1752433	1773438	21006	2	Zm00001d039321	Zm00001d039321_T002	0
180-1_peak_1601	3	1877893	1878428	536	Promoter (<=1kb)	3	1876337	1877401	1065	2	Zm00001d039324	Zm00001d039324_T001	-492
180-1_peak_1602	3	2460549	2461091	543	Exon (Zm00001d039355_T010/Zm00001d039355, exon 23 of 25)	3	2466221	2466923	703	2	Zm00001d039356	Zm00001d039356_T001	5832
180-1_peak_1603	3	2661726	2662132	407	Promoter (<=1kb)	3	2662224	2662619	396	1	Zm00001d039367	Zm00001d039367_T001	-92
180-1_peak_1604	3	2742310	2742530	221	Promoter (<=1kb)	3	2742442	2748689	6248	1	Zm00001d039373	Zm00001d039373_T001	0
180-1_peak_1605	3	2759161	2759649	489	Promoter (<=1kb)	3	2758522	2759166	645	1	Zm00001d039375	Zm00001d039375_T001	639
180-1_peak_1606	3	3085452	3085702	251	Promoter (1-2kb)	3	3087368	3088918	1551	1	Zm00001d039384	Zm00001d039384_T001	-1666
180-1_peak_1607	3	3086751	3087135	385	Promoter (<=1kb)	3	3087368	3088918	1551	1	Zm00001d039384	Zm00001d039384_T001	-233
180-1_peak_1608	3	3090100	3090425	326	Promoter (2-3kb)	3	3087368	3088918	1551	1	Zm00001d039384	Zm00001d039384_T001	2732
180-1_peak_1609	3	3090869	3091238	370	Distal Intergenic	3	3087368	3088918	1551	1	Zm00001d039384	Zm00001d039384_T001	3501
180-1_peak_1610	3	3143941	3144235	295	Promoter (<=1kb)	3	3144392	3145531	1140	1	Zm00001d039387	Zm00001d039387_T002	-157
180-1_peak_1611	3	3412793	3413032	240	Promoter (<=1kb)	3	3413511	3425896	12386	1	Zm00001d039400	Zm00001d039400_T001	-479
180-1_peak_1612	3	3475280	3475514	235	Promoter (<=1kb)	3	3475442	3479629	4188	1	Zm00001d039404	Zm00001d039404_T001	0
180-1_peak_1613	3	3613392	3613978	587	Promoter (<=1kb)	3	3614006	3618190	4185	1	Zm00001d039407	Zm00001d039407_T001	-28
180-1_peak_1614	3	3976615	3976876	262	Promoter (<=1kb)	3	3976696	3979365	2670	1	Zm00001d039426	Zm00001d039426_T001	0
180-1_peak_1615	3	3983157	3983720	564	Promoter (<=1kb)	3	3979996	3982850	2855	2	Zm00001d039427	Zm00001d039427_T001	-307
180-1_peak_1616	3	3984107	3984934	828	Promoter (<=1kb)	3	3980035	3984914	4880	2	Zm00001d039427	Zm00001d039427_T002	0
180-1_peak_1617	3	3989883	3990103	221	Promoter (2-3kb)	3	3991577	3992224	648	2	Zm00001d039428	Zm00001d039428_T001	2121
180-1_peak_1618	3	4316142	4316487	346	Promoter (<=1kb)	3	4316527	4318099	1573	1	Zm00001d039437	Zm00001d039437_T001	-40
180-1_peak_1619	3	4448515	4449157	643	Distal Intergenic	3	4457848	4458754	907	2	Zm00001d039439	Zm00001d039439_T002	9597
180-1_peak_1620	3	4461341	4462337	997	Promoter (<=1kb)	3	4457841	4460509	2669	2	Zm00001d039439	Zm00001d039439_T001	-832
180-1_peak_1621	3	4489138	4489384	247	Distal Intergenic	3	4480927	4485095	4169	2	Zm00001d039441	Zm00001d039441_T001	-4043
180-1_peak_1622	3	4588807	4589256	450	Distal Intergenic	3	4590953	4596170	5218	2	Zm00001d039446	Zm00001d039446_T001	6914
180-1_peak_1623	3	4737159	4737532	374	Promoter (<=1kb)	3	4734400	4737230	2831	2	Zm00001d039451	Zm00001d039451_T001	0
180-1_peak_1624	3	4833828	4834116	289	Promoter (<=1kb)	3	4833807	4837335	3529	1	Zm00001d039455	Zm00001d039455_T002	21
180-1_peak_1625	3	4949576	4949992	417	Promoter (1-2kb)	3	4951058	4953826	2769	1	Zm00001d039460	Zm00001d039460_T001	-1066
180-1_peak_1626	3	4994017	4994358	342	Promoter (<=1kb)	3	4994687	4995196	510	1	Zm00001d039464	Zm00001d039464_T001	-329
180-1_peak_1627	3	4995220	4996424	1205	Promoter (<=1kb)	3	4994687	4995196	510	1	Zm00001d039464	Zm00001d039464_T001	533
180-1_peak_1628	3	5117898	5118509	612	Promoter (<=1kb)	3	5118949	5119466	518	2	Zm00001d039468	Zm00001d039468_T001	957
180-1_peak_1629	3	5119698	5120560	863	Promoter (<=1kb)	3	5118949	5119466	518	2	Zm00001d039468	Zm00001d039468_T001	-232
180-1_peak_1630	3	5165724	5166047	324	Promoter (2-3kb)	3	5168766	5172360	3595	1	Zm00001d039472	Zm00001d039472_T001	-2719
180-1_peak_1631	3	5167731	5168249	519	Promoter (<=1kb)	3	5168766	5172360	3595	1	Zm00001d039472	Zm00001d039472_T001	-517
180-1_peak_1632	3	5761321	5761855	535	Distal Intergenic	3	5766074	5768360	2287	1	Zm00001d039491	Zm00001d039491_T001	-4219
180-1_peak_1633	3	5831139	5831764	626	Distal Intergenic	3	5816185	5817345	1161	1	Zm00001d039494	Zm00001d039494_T001	14954
180-1_peak_1634	3	5838002	5838305	304	Distal Intergenic	3	5849060	5850172	1113	1	Zm00001d039495	Zm00001d039495_T001	-10755
180-1_peak_1635	3	5848619	5848858	240	Promoter (<=1kb)	3	5849060	5850172	1113	1	Zm00001d039495	Zm00001d039495_T001	-202
180-1_peak_1636	3	5914968	5915258	291	Promoter (1-2kb)	3	5913103	5914797	1695	1	Zm00001d039496	Zm00001d039496_T001	1865
180-1_peak_1637	3	6248450	6248715	266	Promoter (<=1kb)	3	6248473	6249595	1123	1	Zm00001d039512	Zm00001d039512_T007	0
180-1_peak_1638	3	6769944	6770669	726	Promoter (1-2kb)	3	6768568	6770834	2267	1	Zm00001d039520	Zm00001d039520_T001	1376
180-1_peak_1639	3	7080210	7080447	238	Distal Intergenic	3	7085192	7086610	1419	2	Zm00001d039524	Zm00001d039524_T001	6163
180-1_peak_1640	3	7086647	7087352	706	Promoter (<=1kb)	3	7085192	7086610	1419	2	Zm00001d039524	Zm00001d039524_T001	-37
180-1_peak_1641	3	7090023	7090411	389	Distal Intergenic	3	7085192	7086610	1419	2	Zm00001d039524	Zm00001d039524_T001	-3413
180-1_peak_1642	3	7118091	7118383	293	Promoter (2-3kb)	3	7120511	7130254	9744	1	Zm00001d039526	Zm00001d039526_T001	-2128
180-1_peak_1643	3	7185736	7186036	301	Distal Intergenic	3	7133054	7133722	669	2	Zm00001d039527	Zm00001d039527_T001	-52014
180-1_peak_1644	3	7307363	7307617	255	Promoter (2-3kb)	3	7304403	7304942	540	2	Zm00001d039529	Zm00001d039529_T002	-2421
180-1_peak_1645	3	7390031	7390277	247	Distal Intergenic	3	7394664	7395768	1105	1	Zm00001d039531	Zm00001d039531_T001	-4387
180-1_peak_1646	3	7393704	7394395	692	Promoter (<=1kb)	3	7394664	7395768	1105	1	Zm00001d039531	Zm00001d039531_T001	-269
180-1_peak_1647	3	7399745	7400250	506	Promoter (1-2kb)	3	7399394	7401753	2360	2	Zm00001d039532	Zm00001d039532_T001	1503
180-1_peak_1648	3	7452248	7452796	549	Promoter (2-3kb)	3	7446385	7450083	3699	2	Zm00001d039533	Zm00001d039533_T001	-2165
180-1_peak_1649	3	7481182	7481443	262	Promoter (1-2kb)	3	7479697	7482878	3182	2	Zm00001d039535	Zm00001d039535_T002	1435
180-1_peak_1650	3	7733930	7734150	221	Promoter (1-2kb)	3	7735746	7737263	1518	1	Zm00001d039542	Zm00001d039542_T001	-1596
180-1_peak_1651	3	7735718	7735970	253	Promoter (<=1kb)	3	7735746	7737263	1518	1	Zm00001d039542	Zm00001d039542_T001	0
180-1_peak_1652	3	7737263	7737483	221	Promoter (1-2kb)	3	7735746	7737263	1518	1	Zm00001d039542	Zm00001d039542_T001	1517
180-1_peak_1653	3	8182882	8183172	291	Promoter (<=1kb)	3	8182308	8182853	546	2	Zm00001d039573	Zm00001d039573_T001	-29
180-1_peak_1654	3	8331573	8331835	263	Promoter (1-2kb)	3	8333382	8337475	4094	1	Zm00001d039582	Zm00001d039582_T001	-1547
180-1_peak_1655	3	8543729	8544001	273	Promoter (1-2kb)	3	8542395	8542877	483	1	Zm00001d039591	Zm00001d039591_T001	1334
180-1_peak_1656	3	8663399	8663637	239	Distal Intergenic	3	8669243	8671574	2332	1	Zm00001d039597	Zm00001d039597_T001	-5606
180-1_peak_1657	3	8663954	8664231	278	Distal Intergenic	3	8669243	8671574	2332	1	Zm00001d039597	Zm00001d039597_T001	-5012
180-1_peak_1658	3	8848633	8848866	234	Promoter (<=1kb)	3	8849004	8850470	1467	1	Zm00001d039607	Zm00001d039607_T001	-138
180-1_peak_1659	3	9365065	9365391	327	Promoter (1-2kb)	3	9366940	9370004	3065	1	Zm00001d039624	Zm00001d039624_T001	-1549
180-1_peak_1660	3	10368949	10369169	221	Promoter (<=1kb)	3	10367561	10369161	1601	2	Zm00001d039649	Zm00001d039649_T001	0
180-1_peak_1661	3	11500300	11500624	325	Promoter (<=1kb)	3	11500312	11504911	4600	1	Zm00001d039670	Zm00001d039670_T008	0
180-1_peak_1662	3	11577799	11578027	229	Promoter (<=1kb)	3	11575059	11577604	2546	2	Zm00001d039674	Zm00001d039674_T001	-195
180-1_peak_1663	3	11845073	11845339	267	Promoter (1-2kb)	3	11843728	11847491	3764	1	Zm00001d039685	Zm00001d039685_T001	1345
180-1_peak_1664	3	12827138	12827452	315	Promoter (<=1kb)	3	12827313	12829202	1890	1	Zm00001d039714	Zm00001d039714_T001	0
180-1_peak_1665	3	12983136	12983422	287	Promoter (<=1kb)	3	12982954	12983035	82	2	Zm00001d039720	Zm00001d039720_T001	-101
180-1_peak_1666	3	14332355	14332946	592	Promoter (1-2kb)	3	14333996	14339589	5594	1	Zm00001d039769	Zm00001d039769_T001	-1050
180-1_peak_1667	3	14333161	14334109	949	Promoter (<=1kb)	3	14333996	14339589	5594	1	Zm00001d039769	Zm00001d039769_T001	0
180-1_peak_1668	3	14334225	14334490	266	Promoter (<=1kb)	3	14334227	14339589	5363	1	Zm00001d039769	Zm00001d039769_T010	0
180-1_peak_1669	3	14422449	14422944	496	Promoter (<=1kb)	3	14423056	14424523	1468	1	Zm00001d039771	Zm00001d039771_T001	-112
180-1_peak_1670	3	14482957	14483222	266	Promoter (<=1kb)	3	14475465	14483244	7780	2	Zm00001d039772	Zm00001d039772_T010	22
180-1_peak_1671	3	15023215	15023517	303	Promoter (<=1kb)	3	15022780	15024252	1473	1	Zm00001d039795	Zm00001d039795_T001	435
180-1_peak_1672	3	15024194	15024461	268	Promoter (1-2kb)	3	15022780	15024252	1473	1	Zm00001d039795	Zm00001d039795_T001	1414
180-1_peak_1673	3	15917640	15917860	221	Promoter (2-3kb)	3	15911040	15915529	4490	2	Zm00001d039822	Zm00001d039822_T001	-2111
180-1_peak_1674	3	15957578	15958261	684	Promoter (<=1kb)	3	15958238	15958636	399	1	Zm00001d039825	Zm00001d039825_T001	0
180-1_peak_1675	3	15959184	15959795	612	Promoter (<=1kb)	3	15958238	15958636	399	1	Zm00001d039825	Zm00001d039825_T001	946
180-1_peak_1676	3	15961052	15961652	601	Promoter (<=1kb)	3	15959937	15961252	1316	2	Zm00001d039826	Zm00001d039826_T001	0
180-1_peak_1677	3	15993674	15993940	267	Promoter (1-2kb)	3	15992310	15992768	459	1	Zm00001d039827	Zm00001d039827_T001	1364
180-1_peak_1678	3	15995107	15995327	221	Promoter (<=1kb)	3	15995845	15998470	2626	1	Zm00001d039828	Zm00001d039828_T001	-518
180-1_peak_1679	3	16006630	16006957	328	Promoter (<=1kb)	3	16006652	16006723	72	1	Zm00001d039829	Zm00001d039829_T001	0
180-1_peak_1680	3	16468183	16468470	288	Promoter (<=1kb)	3	16468276	16468803	528	1	Zm00001d039842	Zm00001d039842_T001	0
180-1_peak_1681	3	17163135	17163722	588	Promoter (<=1kb)	3	17163334	17167131	3798	1	Zm00001d039865	Zm00001d039865_T001	0
180-1_peak_1682	3	18871096	18871418	323	Distal Intergenic	3	18868037	18870523	2487	1	Zm00001d039904	Zm00001d039904_T012	3059
180-1_peak_1683	3	18872146	18872661	516	Distal Intergenic	3	18868037	18870523	2487	1	Zm00001d039904	Zm00001d039904_T012	4109
180-1_peak_1684	3	18878362	18878582	221	Distal Intergenic	3	18883010	18883416	407	1	Zm00001d039906	Zm00001d039906_T001	-4428
180-1_peak_1685	3	18935059	18935606	548	Distal Intergenic	3	18927896	18929032	1137	2	Zm00001d039907	Zm00001d039907_T001	-6027
180-1_peak_1686	3	19169266	19169514	249	Distal Intergenic	3	19172631	19188133	15503	1	Zm00001d039911	Zm00001d039911_T001	-3117
180-1_peak_1687	3	19194581	19194994	414	Promoter (<=1kb)	3	19194748	19204355	9608	1	Zm00001d039913	Zm00001d039913_T001	0
180-1_peak_1688	3	19249443	19249825	383	Distal Intergenic	3	19237764	19238975	1212	2	Zm00001d039914	Zm00001d039914_T001	-10468
180-1_peak_1689	3	19810494	19810714	221	Promoter (<=1kb)	3	19809738	19810514	777	1	Zm00001d039929	Zm00001d039929_T001	756
180-1_peak_1690	3	19818402	19818705	304	Promoter (<=1kb)	3	19818598	19829412	10815	1	Zm00001d039931	Zm00001d039931_T001	0
180-1_peak_1691	3	20310613	20310845	233	Distal Intergenic	3	20366779	20367924	1146	2	Zm00001d039951	Zm00001d039951_T001	57079
180-1_peak_1692	3	20318172	20318463	292	Distal Intergenic	3	20366779	20367924	1146	2	Zm00001d039951	Zm00001d039951_T001	49461
180-1_peak_1693	3	20319132	20319552	421	Distal Intergenic	3	20366779	20367924	1146	2	Zm00001d039951	Zm00001d039951_T001	48372
180-1_peak_1694	3	20858967	20859247	281	Distal Intergenic	3	20827148	20827558	411	1	Zm00001d039964	Zm00001d039964_T001	31819
180-1_peak_1695	3	21511561	21511884	324	Distal Intergenic	3	21466749	21467524	776	2	Zm00001d039978	Zm00001d039978_T001	-44037
180-1_peak_1696	3	21762734	21763089	356	Promoter (1-2kb)	3	21764835	21766628	1794	1	Zm00001d039983	Zm00001d039983_T001	-1746
180-1_peak_1697	3	22043381	22043740	360	3' UTR	3	22042224	22048676	6453	2	Zm00001d039990	Zm00001d039990_T001	4936
180-1_peak_1698	3	22049542	22050034	493	Promoter (<=1kb)	3	22042224	22048676	6453	2	Zm00001d039990	Zm00001d039990_T002	-866
180-1_peak_1699	3	22051160	22051675	516	Promoter (<=1kb)	3	22050506	22051063	558	2	Zm00001d039991	Zm00001d039991_T001	-97
180-1_peak_1700	3	22052980	22053206	227	Promoter (1-2kb)	3	22050506	22051063	558	2	Zm00001d039991	Zm00001d039991_T001	-1917
180-1_peak_1701	3	22105199	22105962	764	Distal Intergenic	3	22154104	22154574	471	1	Zm00001d039993	Zm00001d039993_T001	-48142
180-1_peak_1702	3	22106241	22106587	347	Distal Intergenic	3	22154104	22154574	471	1	Zm00001d039993	Zm00001d039993_T001	-47517
180-1_peak_1703	3	22106910	22107511	602	Distal Intergenic	3	22154104	22154574	471	1	Zm00001d039993	Zm00001d039993_T001	-46593
180-1_peak_1704	3	22108097	22108610	514	Distal Intergenic	3	22154104	22154574	471	1	Zm00001d039993	Zm00001d039993_T001	-45494
180-1_peak_1705	3	22150219	22150597	379	Distal Intergenic	3	22154104	22154574	471	1	Zm00001d039993	Zm00001d039993_T001	-3507
180-1_peak_1706	3	22165720	22166070	351	Distal Intergenic	3	22154104	22154574	471	1	Zm00001d039993	Zm00001d039993_T001	11616
180-1_peak_1707	3	22167173	22167418	246	Distal Intergenic	3	22154104	22154574	471	1	Zm00001d039993	Zm00001d039993_T001	13069
180-1_peak_1708	3	22424410	22425248	839	Promoter (1-2kb)	3	22422784	22423236	453	1	Zm00001d039997	Zm00001d039997_T001	1626
180-1_peak_1709	3	23313872	23314092	221	Promoter (<=1kb)	3	23309375	23312957	3583	2	Zm00001d040023	Zm00001d040023_T001	-915
180-1_peak_1710	3	25407798	25408290	493	Distal Intergenic	3	25411899	25415602	3704	1	Zm00001d040059	Zm00001d040059_T001	-3609
180-1_peak_1711	3	25411076	25411399	324	Promoter (<=1kb)	3	25411899	25415602	3704	1	Zm00001d040059	Zm00001d040059_T001	-500
180-1_peak_1712	3	25757883	25758146	264	Promoter (<=1kb)	3	25757941	25760426	2486	1	Zm00001d040067	Zm00001d040067_T001	0
180-1_peak_1713	3	25807705	25808075	371	Promoter (2-3kb)	3	25807741	25810352	2612	2	Zm00001d040071	Zm00001d040071_T001	2277
180-1_peak_1714	3	25810474	25810765	292	Promoter (<=1kb)	3	25807741	25810352	2612	2	Zm00001d040071	Zm00001d040071_T001	-122
180-1_peak_1715	3	27958085	27958309	225	Promoter (<=1kb)	3	27957742	27958215	474	2	Zm00001d040110	Zm00001d040110_T001	0
180-1_peak_1716	3	27966523	27966774	252	Distal Intergenic	3	27971283	27971801	519	2	Zm00001d040111	Zm00001d040111_T001	5027
180-1_peak_1717	3	28454930	28455256	327	Promoter (<=1kb)	3	28444734	28454983	10250	2	Zm00001d040123	Zm00001d040123_T002	0
180-1_peak_1718	3	28668790	28669064	275	3' UTR	3	28668662	28677463	8802	2	Zm00001d040129	Zm00001d040129_T001	8399
180-1_peak_1719	3	29662010	29662391	382	Distal Intergenic	3	29654835	29657131	2297	2	Zm00001d040159	Zm00001d040159_T002	-4879
180-1_peak_1720	3	32572874	32573109	236	Promoter (1-2kb)	3	32571750	32572187	438	1	Zm00001d040219	Zm00001d040219_T001	1124
180-1_peak_1721	3	34550795	34551015	221	Distal Intergenic	3	34652668	34657055	4388	1	Zm00001d040263	Zm00001d040263_T001	-101653
180-1_peak_1722	3	35613603	35613945	343	Distal Intergenic	3	35591904	35591970	67	2	Zm00001d040280	Zm00001d040280_T001	-21633
180-1_peak_1723	3	36021367	36022560	1194	Promoter (<=1kb)	3	36020981	36021268	288	2	Zm00001d040292	Zm00001d040292_T001	-99
180-1_peak_1724	3	36023781	36024224	444	Promoter (2-3kb)	3	36020981	36021268	288	2	Zm00001d040292	Zm00001d040292_T001	-2513
180-1_peak_1725	3	36815400	36815639	240	Promoter (1-2kb)	3	36817316	36823842	6527	1	Zm00001d040303	Zm00001d040303_T001	-1677
180-1_peak_1726	3	36815953	36816257	305	Promoter (1-2kb)	3	36817316	36823842	6527	1	Zm00001d040303	Zm00001d040303_T001	-1059
180-1_peak_1727	3	37817162	37817645	484	Promoter (<=1kb)	3	37808012	37817351	9340	2	Zm00001d040318	Zm00001d040318_T001	0
180-1_peak_1728	3	38684214	38684434	221	Distal Intergenic	3	38763843	38764632	790	1	Zm00001d040339	Zm00001d040339_T001	-79409
180-1_peak_1729	3	38685080	38685315	236	Distal Intergenic	3	38763843	38764632	790	1	Zm00001d040339	Zm00001d040339_T001	-78528
180-1_peak_1730	3	40199139	40199359	221	Distal Intergenic	3	40180433	40190546	10114	2	Zm00001d040365	Zm00001d040365_T001	-8593
180-1_peak_1731	3	41313326	41313640	315	Promoter (2-3kb)	3	41314143	41316176	2034	2	Zm00001d040399	Zm00001d040399_T001	2536
180-1_peak_1732	3	41315131	41315449	319	Promoter (<=1kb)	3	41314143	41316176	2034	2	Zm00001d040399	Zm00001d040399_T001	727
180-1_peak_1733	3	42672160	42672563	404	Promoter (<=1kb)	3	42672281	42677585	5305	1	Zm00001d040422	Zm00001d040422_T001	0
180-1_peak_1734	3	42824198	42824587	390	Distal Intergenic	3	42817665	42819244	1580	2	Zm00001d040423	Zm00001d040423_T001	-4954
180-1_peak_1735	3	43117238	43117815	578	Promoter (<=1kb)	3	43101748	43117241	15494	2	Zm00001d040429	Zm00001d040429_T005	0
180-1_peak_1736	3	43118189	43118461	273	Promoter (<=1kb)	3	43101862	43117241	15380	2	Zm00001d040429	Zm00001d040429_T015	-948
180-1_peak_1737	3	43812050	43812270	221	Distal Intergenic	3	43804063	43808293	4231	2	Zm00001d040448	Zm00001d040448_T002	-3757
180-1_peak_1738	3	44590485	44590751	267	Promoter (<=1kb)	3	44588915	44589664	750	2	Zm00001d040461	Zm00001d040461_T001	-821
180-1_peak_1739	3	45135553	45136005	453	Promoter (<=1kb)	3	45120037	45134869	14833	2	Zm00001d040468	Zm00001d040468_T001	-684
180-1_peak_1740	3	47902607	47903042	436	Distal Intergenic	3	47881652	47882503	852	2	Zm00001d040520	Zm00001d040520_T001	-20104
180-1_peak_1741	3	48774008	48774252	245	Promoter (1-2kb)	3	48775678	48777774	2097	1	Zm00001d040541	Zm00001d040541_T001	-1426
180-1_peak_1742	3	49663267	49663617	351	Distal Intergenic	3	49802802	49805909	3108	2	Zm00001d040560	Zm00001d040560_T001	142292
180-1_peak_1743	3	49806102	49806410	309	Promoter (<=1kb)	3	49806344	49811108	4765	1	Zm00001d040561	Zm00001d040561_T001	0
180-1_peak_1744	3	49812646	49813231	586	Distal Intergenic	3	49806344	49811108	4765	1	Zm00001d040561	Zm00001d040561_T001	6302
180-1_peak_1745	3	49813373	49813741	369	Distal Intergenic	3	49806344	49811108	4765	1	Zm00001d040561	Zm00001d040561_T001	7029
180-1_peak_1746	3	49903716	49903969	254	Promoter (1-2kb)	3	49897801	49902674	4874	2	Zm00001d040562	Zm00001d040562_T028	-1042
180-1_peak_1747	3	50462023	50462393	371	Promoter (1-2kb)	3	50460159	50465139	4981	1	Zm00001d040567	Zm00001d040567_T001	1864
180-1_peak_1748	3	54364038	54364532	495	Promoter (2-3kb)	3	54361997	54365806	3810	1	Zm00001d040621	Zm00001d040621_T002	2041
180-1_peak_1749	3	57905234	57905749	516	Distal Intergenic	3	57962007	57963593	1587	1	Zm00001d040682	Zm00001d040682_T001	-56258
180-1_peak_1750	3	57961560	57961871	312	Promoter (<=1kb)	3	57962007	57963593	1587	1	Zm00001d040682	Zm00001d040682_T001	-136
180-1_peak_1751	3	58894246	58894476	231	Distal Intergenic	3	58884459	58892478	8020	1	Zm00001d040696	Zm00001d040696_T005	9787
180-1_peak_1752	3	58920557	58921246	690	Promoter (<=1kb)	3	58920202	58921386	1185	2	Zm00001d040697	Zm00001d040697_T001	140
180-1_peak_1753	3	64794870	64795142	273	Distal Intergenic	3	64817879	64818616	738	2	Zm00001d040773	Zm00001d040773_T001	23474
180-1_peak_1754	3	64948107	64948330	224	Promoter (2-3kb)	3	64946021	64948546	2526	1	Zm00001d040775	Zm00001d040775_T002	2086
180-1_peak_1755	3	66107431	66107800	370	Distal Intergenic	3	66020922	66026623	5702	2	Zm00001d040789	Zm00001d040789_T005	-80808
180-1_peak_1756	3	67526281	67526501	221	Distal Intergenic	3	67482118	67482189	72	1	Zm00001d040811	Zm00001d040811_T001	44163
180-1_peak_1757	3	71946657	71946966	310	Distal Intergenic	3	71768197	71771402	3206	2	Zm00001d040852	Zm00001d040852_T001	-175255
180-1_peak_1758	3	72190186	72190428	243	Distal Intergenic	3	72170003	72172709	2707	1	Zm00001d040855	Zm00001d040855_T001	20183
180-1_peak_1759	3	72194659	72194916	258	Distal Intergenic	3	72170003	72172709	2707	1	Zm00001d040855	Zm00001d040855_T001	24656
180-1_peak_1760	3	73208654	73208915	262	Intron (Zm00001d040864_T001/Zm00001d040864, intron 4 of 4)	3	73203868	73213238	9371	2	Zm00001d040864	Zm00001d040864_T001	4323
180-1_peak_1761	3	91200985	91201225	241	Distal Intergenic	3	91251614	91253409	1796	2	Zm00001d041025	Zm00001d041025_T001	52184
180-1_peak_1762	3	96365012	96365500	489	Promoter (1-2kb)	3	96363706	96363786	81	1	Zm00001d041085	Zm00001d041085_T001	1306
180-1_peak_1763	3	96365851	96366086	236	Promoter (2-3kb)	3	96363706	96363786	81	1	Zm00001d041085	Zm00001d041085_T001	2145
180-1_peak_1764	3	99529602	99529943	342	Distal Intergenic	3	99558872	99558942	71	1	Zm00001d041134	Zm00001d041134_T001	-28929
180-1_peak_1765	3	99530394	99530625	232	Distal Intergenic	3	99558872	99558942	71	1	Zm00001d041134	Zm00001d041134_T001	-28247
180-1_peak_1766	3	99833437	99833747	311	Distal Intergenic	3	99796981	99830105	33125	2	Zm00001d041138	Zm00001d041138_T006	-3332
180-1_peak_1767	3	110291981	110292273	293	Promoter (<=1kb)	3	110290137	110292427	2291	2	Zm00001d041282	Zm00001d041282_T001	154
180-1_peak_1768	3	110646619	110646884	266	Promoter (<=1kb)	3	110647125	110652861	5737	1	Zm00001d041290	Zm00001d041290_T001	-241
180-1_peak_1769	3	110706570	110707075	506	Promoter (<=1kb)	3	110707526	110708014	489	2	Zm00001d041293	Zm00001d041293_T001	939
180-1_peak_1770	3	112396419	112397166	748	Promoter (<=1kb)	3	112397485	112399891	2407	1	Zm00001d041327	Zm00001d041327_T001	-319
180-1_peak_1771	3	112398318	112398697	380	Promoter (<=1kb)	3	112397662	112399899	2238	1	Zm00001d041327	Zm00001d041327_T002	656
180-1_peak_1772	3	115134340	115134571	232	Promoter (<=1kb)	3	115132711	115134129	1419	2	Zm00001d041381	Zm00001d041381_T001	-211
180-1_peak_1773	3	121373359	121373583	225	Distal Intergenic	3	121378873	121382541	3669	1	Zm00001d041457	Zm00001d041457_T001	-5290
180-1_peak_1774	3	121703557	121703777	221	Distal Intergenic	3	121729199	121730734	1536	2	Zm00001d041460	Zm00001d041460_T001	26957
180-1_peak_1775	3	122362841	122363196	356	Promoter (1-2kb)	3	122361174	122363010	1837	1	Zm00001d041471	Zm00001d041471_T010	1667
180-1_peak_1776	3	122364553	122365146	594	Promoter (2-3kb)	3	122367956	122372020	4065	1	Zm00001d041472	Zm00001d041472_T001	-2810
180-1_peak_1777	3	127668295	127668517	223	Distal Intergenic	3	127699572	127702837	3266	1	Zm00001d041573	Zm00001d041573_T001	-31055
180-1_peak_1778	3	128094289	128094607	319	Distal Intergenic	3	128055991	128056665	675	1	Zm00001d041578	Zm00001d041578_T001	38298
180-1_peak_1779	3	129604652	129605123	472	Promoter (<=1kb)	3	129601699	129604934	3236	2	Zm00001d041608	Zm00001d041608_T002	0
180-1_peak_1780	3	134961803	134962023	221	Intron (Zm00001d041719_T001/Zm00001d041719, intron 11 of 19)	3	134956066	134964982	8917	1	Zm00001d041719	Zm00001d041719_T002	5737
180-1_peak_1781	3	137064165	137064527	363	Promoter (<=1kb)	3	137063373	137063753	381	2	Zm00001d041774	Zm00001d041774_T001	-412
180-1_peak_1782	3	139962291	139962574	284	Distal Intergenic	3	139956405	139957587	1183	2	Zm00001d041838	Zm00001d041838_T003	-4704
180-1_peak_1783	3	143138548	143139048	501	Promoter (<=1kb)	3	143139069	143145891	6823	1	Zm00001d041912	Zm00001d041912_T002	-21
180-1_peak_1784	3	143649029	143649568	540	Promoter (<=1kb)	3	143644925	143649063	4139	2	Zm00001d041920	Zm00001d041920_T001	0
180-1_peak_1785	3	145910539	145910812	274	Promoter (<=1kb)	3	145908685	145910821	2137	2	Zm00001d041963	Zm00001d041963_T001	9
180-1_peak_1786	3	147648049	147648925	877	Promoter (1-2kb)	3	147645316	147646634	1319	2	Zm00001d042021	Zm00001d042021_T001	-1415
180-1_peak_1787	3	147650120	147650380	261	Promoter (<=1kb)	3	147649548	147650907	1360	2	Zm00001d042022	Zm00001d042022_T001	527
180-1_peak_1788	3	147718509	147718773	265	Promoter (1-2kb)	3	147720689	147722899	2211	1	Zm00001d042023	Zm00001d042023_T001	-1916
180-1_peak_1789	3	147719165	147719617	453	Promoter (1-2kb)	3	147720689	147722899	2211	1	Zm00001d042023	Zm00001d042023_T001	-1072
180-1_peak_1790	3	148913992	148914821	830	Promoter (1-2kb)	3	148916300	148916812	513	1	Zm00001d042056	Zm00001d042056_T001	-1479
180-1_peak_1791	3	148915598	148915993	396	Promoter (<=1kb)	3	148916300	148916812	513	1	Zm00001d042056	Zm00001d042056_T001	-307
180-1_peak_1792	3	149371960	149372187	228	Promoter (1-2kb)	3	149372614	149373300	687	2	Zm00001d042063	Zm00001d042063_T001	1113
180-1_peak_1793	3	150540966	150541186	221	Intron (Zm00001d042091_T002/Zm00001d042091, intron 16 of 17)	3	150544691	150546923	2233	1	Zm00001d042092	Zm00001d042092_T001	-3505
180-1_peak_1794	3	150621912	150622148	237	Promoter (<=1kb)	3	150614255	150621766	7512	2	Zm00001d042097	Zm00001d042097_T002	-146
180-1_peak_1795	3	150866001	150866540	540	Promoter (<=1kb)	3	150865319	150865897	579	2	Zm00001d042108	Zm00001d042108_T001	-104
180-1_peak_1796	3	150961568	150961844	277	Distal Intergenic	3	150990630	150992412	1783	1	Zm00001d042110	Zm00001d042110_T001	-28786
180-1_peak_1797	3	151474485	151475242	758	Promoter (<=1kb)	3	151474798	151475769	972	1	Zm00001d042114	Zm00001d042114_T001	0
180-1_peak_1798	3	151476631	151476912	282	Promoter (<=1kb)	3	151476203	151479266	3064	1	Zm00001d042116	Zm00001d042116_T001	428
180-1_peak_1799	3	152195173	152195419	247	Promoter (1-2kb)	3	152192576	152193919	1344	2	Zm00001d042127	Zm00001d042127_T001	-1254
180-1_peak_1800	3	153563053	153563489	437	Promoter (1-2kb)	3	153564761	153570788	6028	1	Zm00001d042146	Zm00001d042146_T001	-1272
180-1_peak_1801	3	153564216	153564456	241	Promoter (<=1kb)	3	153564761	153570788	6028	1	Zm00001d042146	Zm00001d042146_T001	-305
180-1_peak_1802	3	155197564	155197966	403	Promoter (<=1kb)	3	155197945	155203597	5653	1	Zm00001d042180	Zm00001d042180_T001	0
180-1_peak_1803	3	155342477	155343188	712	Promoter (1-2kb)	3	155339409	155340851	1443	2	Zm00001d042184	Zm00001d042184_T001	-1626
180-1_peak_1804	3	156288845	156289069	225	Intron (Zm00001d042213_T001/Zm00001d042213, intron 6 of 7)	3	156286694	156310375	23682	2	Zm00001d042213	Zm00001d042213_T001	21306
180-1_peak_1805	3	156316622	156317009	388	Promoter (<=1kb)	3	156317221	156318186	966	1	Zm00001d042214	Zm00001d042214_T001	-212
180-1_peak_1806	3	156666566	156666786	221	Distal Intergenic	3	156697298	156703796	6499	1	Zm00001d042222	Zm00001d042222_T001	-30512
180-1_peak_1807	3	157375754	157376017	264	Promoter (<=1kb)	3	157369712	157375209	5498	2	Zm00001d042244	Zm00001d042244_T001	-545
180-1_peak_1808	3	157383079	157383926	848	Promoter (1-2kb)	3	157384333	157385709	1377	2	Zm00001d042245	Zm00001d042245_T001	1783
180-1_peak_1809	3	157384374	157384690	317	Promoter (1-2kb)	3	157384333	157385709	1377	2	Zm00001d042245	Zm00001d042245_T001	1019
180-1_peak_1810	3	157385451	157385755	305	Promoter (<=1kb)	3	157384333	157385709	1377	2	Zm00001d042245	Zm00001d042245_T001	0
180-1_peak_1811	3	158097853	158098780	928	Promoter (2-3kb)	3	158098817	158101005	2189	2	Zm00001d042267	Zm00001d042267_T006	2225
180-1_peak_1812	3	158103637	158104094	458	Promoter (<=1kb)	3	158099131	158103660	4530	2	Zm00001d042267	Zm00001d042267_T011	0
180-1_peak_1813	3	158686797	158687348	552	Promoter (<=1kb)	3	158687326	158689970	2645	1	Zm00001d042282	Zm00001d042282_T001	0
180-1_peak_1814	3	158986047	158986504	458	Promoter (1-2kb)	3	158984072	158988815	4744	1	Zm00001d042285	Zm00001d042285_T001	1975
180-1_peak_1815	3	159144477	159144699	223	Promoter (1-2kb)	3	159141536	159142793	1258	2	Zm00001d042288	Zm00001d042288_T004	-1684
180-1_peak_1816	3	159783169	159783417	249	Distal Intergenic	3	159923558	159930403	6846	1	Zm00001d042302	Zm00001d042302_T001	-140141
180-1_peak_1817	3	159784119	159784354	236	Distal Intergenic	3	159923558	159930403	6846	1	Zm00001d042302	Zm00001d042302_T001	-139204
180-1_peak_1818	3	160111072	160111532	461	Distal Intergenic	3	160116094	160120845	4752	1	Zm00001d042306	Zm00001d042306_T001	-4562
180-1_peak_1819	3	160112035	160112255	221	Distal Intergenic	3	160116094	160120845	4752	1	Zm00001d042306	Zm00001d042306_T001	-3839
180-1_peak_1820	3	160112598	160113017	420	Distal Intergenic	3	160116094	160120845	4752	1	Zm00001d042306	Zm00001d042306_T001	-3077
180-1_peak_1821	3	160113292	160113701	410	Promoter (2-3kb)	3	160116094	160120845	4752	1	Zm00001d042306	Zm00001d042306_T001	-2393
180-1_peak_1822	3	160486540	160487269	730	Promoter (<=1kb)	3	160480671	160486892	6222	2	Zm00001d042313	Zm00001d042313_T001	0
180-1_peak_1823	3	161414703	161414979	277	Distal Intergenic	3	161430816	161432463	1648	1	Zm00001d042328	Zm00001d042328_T001	-15837
180-1_peak_1824	3	161422345	161422793	449	Distal Intergenic	3	161430816	161432463	1648	1	Zm00001d042328	Zm00001d042328_T001	-8023
180-1_peak_1825	3	161423876	161424175	300	Distal Intergenic	3	161430816	161432463	1648	1	Zm00001d042328	Zm00001d042328_T001	-6641
180-1_peak_1826	3	161432509	161433260	752	Promoter (1-2kb)	3	161430816	161432463	1648	1	Zm00001d042328	Zm00001d042328_T001	1693
180-1_peak_1827	3	161433389	161433609	221	Promoter (2-3kb)	3	161430816	161432463	1648	1	Zm00001d042328	Zm00001d042328_T001	2573
180-1_peak_1828	3	161433779	161434113	335	Promoter (2-3kb)	3	161430816	161432463	1648	1	Zm00001d042328	Zm00001d042328_T001	2963
180-1_peak_1829	3	161434542	161434867	326	Distal Intergenic	3	161430816	161432463	1648	1	Zm00001d042328	Zm00001d042328_T001	3726
180-1_peak_1830	3	161482013	161482325	313	Distal Intergenic	3	161487864	161491745	3882	2	Zm00001d042329	Zm00001d042329_T003	9420
180-1_peak_1831	3	161486318	161486660	343	Distal Intergenic	3	161487864	161491745	3882	2	Zm00001d042329	Zm00001d042329_T003	5085
180-1_peak_1832	3	161958204	161958503	300	Distal Intergenic	3	161937958	161939578	1621	2	Zm00001d042337	Zm00001d042337_T003	-18626
180-1_peak_1833	3	163752722	163752955	234	Promoter (<=1kb)	3	163753014	163753898	885	1	Zm00001d042376	Zm00001d042376_T001	-59
180-1_peak_1834	3	166415898	166416412	515	Promoter (<=1kb)	3	166411975	166416255	4281	2	Zm00001d042416	Zm00001d042416_T001	0
180-1_peak_1835	3	167193172	167193784	613	Distal Intergenic	3	167171083	167172249	1167	1	Zm00001d042436	Zm00001d042436_T001	22089
180-1_peak_1836	3	167218206	167218702	497	Promoter (<=1kb)	3	167218227	167222206	3980	1	Zm00001d042437	Zm00001d042437_T003	0
180-1_peak_1837	3	168090309	168091483	1175	Promoter (<=1kb)	3	168089756	168090165	410	2	Zm00001d042448	Zm00001d042448_T001	-144
180-1_peak_1838	3	168094497	168094819	323	Promoter (<=1kb)	3	168092677	168093811	1135	2	Zm00001d042449	Zm00001d042449_T001	-686
180-1_peak_1839	3	168095305	168095525	221	Promoter (<=1kb)	3	168095894	168110685	14792	1	Zm00001d042450	Zm00001d042450_T001	-369
180-1_peak_1840	3	168322367	168323183	817	Distal Intergenic	3	168340504	168343022	2519	1	Zm00001d042453	Zm00001d042453_T001	-17321
180-1_peak_1841	3	168342175	168342414	240	Promoter (<=1kb)	3	168341680	168342880	1201	1	Zm00001d042453	Zm00001d042453_T003	495
180-1_peak_1842	3	168350939	168351194	256	Promoter (1-2kb)	3	168346301	168349365	3065	2	Zm00001d042455	Zm00001d042455_T002	-1574
180-1_peak_1843	3	168351491	168351711	221	Promoter (2-3kb)	3	168346301	168349365	3065	2	Zm00001d042455	Zm00001d042455_T002	-2126
180-1_peak_1844	3	168351974	168352467	494	Promoter (2-3kb)	3	168346301	168349365	3065	2	Zm00001d042455	Zm00001d042455_T002	-2609
180-1_peak_1845	3	168478541	168478991	451	Promoter (1-2kb)	3	168478175	168480329	2155	2	Zm00001d042461	Zm00001d042461_T001	1338
180-1_peak_1846	3	169089440	169089660	221	Distal Intergenic	3	169071573	169074850	3278	2	Zm00001d042482	Zm00001d042482_T001	-14590
180-1_peak_1847	3	169452201	169452421	221	Promoter (<=1kb)	3	169452202	169458160	5959	1	Zm00001d042494	Zm00001d042494_T021	0
180-1_peak_1848	3	170937040	170937808	769	Distal Intergenic	3	170938371	170943402	5032	2	Zm00001d042530	Zm00001d042530_T001	5594
180-1_peak_1849	3	171058995	171059326	332	Promoter (<=1kb)	3	171055517	171058160	2644	2	Zm00001d042535	Zm00001d042535_T001	-835
180-1_peak_1850	3	171059772	171060069	298	Promoter (1-2kb)	3	171055517	171058160	2644	2	Zm00001d042535	Zm00001d042535_T001	-1612
180-1_peak_1851	3	171686104	171686331	228	Distal Intergenic	3	171681583	171684082	2500	1	Zm00001d042557	Zm00001d042557_T002	4521
180-1_peak_1852	3	172337321	172338204	884	Distal Intergenic	3	172341375	172341728	354	1	Zm00001d042572	Zm00001d042572_T001	-3171
180-1_peak_1853	3	172341034	172341371	338	Promoter (<=1kb)	3	172341375	172341728	354	1	Zm00001d042572	Zm00001d042572_T001	-4
180-1_peak_1854	3	172351054	172351342	289	Promoter (2-3kb)	3	172353120	172353404	285	2	Zm00001d042574	Zm00001d042574_T001	2062
180-1_peak_1855	3	172352070	172352728	659	Promoter (<=1kb)	3	172353120	172353404	285	2	Zm00001d042574	Zm00001d042574_T001	676
180-1_peak_1856	3	172353719	172354177	459	Promoter (<=1kb)	3	172353120	172353404	285	2	Zm00001d042574	Zm00001d042574_T001	-315
180-1_peak_1857	3	172857098	172857372	275	Promoter (<=1kb)	3	172856158	172857057	900	1	Zm00001d042588	Zm00001d042588_T001	940
180-1_peak_1858	3	173056561	173056810	250	Promoter (<=1kb)	3	173057147	173057683	537	2	Zm00001d042593	Zm00001d042593_T001	873
180-1_peak_1859	3	173423289	173423615	327	Promoter (<=1kb)	3	173419423	173423333	3911	2	Zm00001d042608	Zm00001d042608_T001	0
180-1_peak_1860	3	173429101	173429730	630	Distal Intergenic	3	173419423	173424858	5436	2	Zm00001d042608	Zm00001d042608_T002	-4243
180-1_peak_1861	3	173458562	173458883	322	Promoter (<=1kb)	3	173458717	173460818	2102	1	Zm00001d042609	Zm00001d042609_T001	0
180-1_peak_1862	3	173460096	173460435	340	Promoter (1-2kb)	3	173458717	173460818	2102	1	Zm00001d042609	Zm00001d042609_T001	1379
180-1_peak_1863	3	174361550	174362156	607	Promoter (<=1kb)	3	174362235	174362897	663	1	Zm00001d042625	Zm00001d042625_T001	-79
180-1_peak_1864	3	174362379	174362895	517	Promoter (<=1kb)	3	174362235	174362897	663	1	Zm00001d042625	Zm00001d042625_T001	144
180-1_peak_1865	3	174460545	174460976	432	Distal Intergenic	3	174462443	174465228	2786	2	Zm00001d042627	Zm00001d042627_T010	4252
180-1_peak_1866	3	174537420	174537771	352	Distal Intergenic	3	174589673	174590929	1257	1	Zm00001d042628	Zm00001d042628_T001	-51902
180-1_peak_1867	3	174539763	174540010	248	Distal Intergenic	3	174589673	174590929	1257	1	Zm00001d042628	Zm00001d042628_T001	-49663
180-1_peak_1868	3	174546426	174547717	1292	Distal Intergenic	3	174589673	174590929	1257	1	Zm00001d042628	Zm00001d042628_T001	-41956
180-1_peak_1869	3	174548151	174548437	287	Distal Intergenic	3	174589673	174590929	1257	1	Zm00001d042628	Zm00001d042628_T001	-41236
180-1_peak_1870	3	175088509	175088770	262	Distal Intergenic	3	175092425	175095924	3500	2	Zm00001d042642	Zm00001d042642_T001	7154
180-1_peak_1871	3	175373511	175373814	304	Distal Intergenic	3	175307644	175312509	4866	2	Zm00001d042651	Zm00001d042651_T001	-61002
180-1_peak_1872	3	175457300	175457646	347	Promoter (<=1kb)	3	175449730	175457135	7406	2	Zm00001d042654	Zm00001d042654_T005	-165
180-1_peak_1873	3	175975803	175976033	231	Distal Intergenic	3	175964663	175965738	1076	2	Zm00001d042665	Zm00001d042665_T001	-10065
180-1_peak_1874	3	178090526	178090746	221	Intron (Zm00001d042716_T001/Zm00001d042716, intron 2 of 2)	3	178085097	178091051	5955	1	Zm00001d042716	Zm00001d042716_T001	5429
180-1_peak_1875	3	178097629	178098536	908	Distal Intergenic	3	178106747	178109443	2697	1	Zm00001d042717	Zm00001d042717_T001	-8211
180-1_peak_1876	3	178098690	178099111	422	Distal Intergenic	3	178106747	178109443	2697	1	Zm00001d042717	Zm00001d042717_T001	-7636
180-1_peak_1877	3	178457460	178457803	344	Promoter (<=1kb)	3	178454661	178457447	2787	2	Zm00001d042731	Zm00001d042731_T002	-13
180-1_peak_1878	3	178869963	178870289	327	Promoter (<=1kb)	3	178870576	178871292	717	1	Zm00001d042749	Zm00001d042749_T001	-287
180-1_peak_1879	3	179143200	179143449	250	Promoter (<=1kb)	3	179140820	179142662	1843	2	Zm00001d042767	Zm00001d042767_T001	-538
180-1_peak_1880	3	179449219	179449576	358	Promoter (<=1kb)	3	179446822	179448624	1803	2	Zm00001d042779	Zm00001d042779_T001	-595
180-1_peak_1881	3	179452147	179452536	390	Promoter (<=1kb)	3	179450556	179452314	1759	2	Zm00001d042780	Zm00001d042780_T001	0
180-1_peak_1882	3	179598782	179599018	237	Promoter (<=1kb)	3	179599070	179599408	339	1	Zm00001d042791	Zm00001d042791_T001	-52
180-1_peak_1883	3	179599291	179599631	341	Promoter (<=1kb)	3	179599070	179599408	339	1	Zm00001d042791	Zm00001d042791_T001	221
180-1_peak_1884	3	180268771	180269064	294	Promoter (1-2kb)	3	180267023	180272070	5048	1	Zm00001d042801	Zm00001d042801_T001	1748
180-1_peak_1885	3	180448714	180448951	238	Promoter (<=1kb)	3	180448932	180463007	14076	1	Zm00001d042804	Zm00001d042804_T001	0
180-1_peak_1886	3	180852550	180854327	1778	Promoter (1-2kb)	3	180845237	180851422	6186	2	Zm00001d042810	Zm00001d042810_T002	-1128
180-1_peak_1887	3	180893371	180893875	505	Promoter (<=1kb)	3	180893820	180895226	1407	1	Zm00001d042811	Zm00001d042811_T001	0
180-1_peak_1888	3	181631045	181631304	260	Promoter (<=1kb)	3	181631691	181631763	73	1	Zm00001d042838	Zm00001d042838_T001	-387
180-1_peak_1889	3	181949145	181949365	221	Exon (Zm00001d042848_T001/Zm00001d042848, exon 7 of 8)	3	181948766	181952567	3802	2	Zm00001d042848	Zm00001d042848_T002	3202
180-1_peak_1890	3	181952388	181952808	421	Promoter (<=1kb)	3	181948766	181952567	3802	2	Zm00001d042848	Zm00001d042848_T002	0
180-1_peak_1891	3	181953891	181954378	488	Promoter (1-2kb)	3	181948769	181952573	3805	2	Zm00001d042848	Zm00001d042848_T003	-1318
180-1_peak_1892	3	181957272	181957664	393	Promoter (<=1kb)	3	181947006	181957835	10830	2	Zm00001d042848	Zm00001d042848_T001	171
180-1_peak_1893	3	182069328	182069897	570	Promoter (<=1kb)	3	182063972	182069540	5569	2	Zm00001d042851	Zm00001d042851_T001	0
180-1_peak_1894	3	182070610	182070954	345	Promoter (<=1kb)	3	182064060	182069662	5603	2	Zm00001d042851	Zm00001d042851_T009	-948
180-1_peak_1895	3	182311612	182312082	471	Distal Intergenic	3	182291541	182295298	3758	2	Zm00001d042863	Zm00001d042863_T002	-16314
180-1_peak_1896	3	182383669	182384125	457	Promoter (<=1kb)	3	182383771	182388530	4760	1	Zm00001d042864	Zm00001d042864_T001	0
180-1_peak_1897	3	182501818	182502087	270	Promoter (<=1kb)	3	182501764	182502401	638	1	Zm00001d042867	Zm00001d042867_T001	54
180-1_peak_1898	3	182507937	182508542	606	Promoter (<=1kb)	3	182505492	182507973	2482	2	Zm00001d042868	Zm00001d042868_T001	0
180-1_peak_1899	3	182901619	182902348	730	Promoter (<=1kb)	3	182899703	182901648	1946	2	Zm00001d042886	Zm00001d042886_T001	0
180-1_peak_1900	3	182975990	182976333	344	Distal Intergenic	3	182899703	182901648	1946	2	Zm00001d042886	Zm00001d042886_T001	-74342
180-1_peak_1901	3	183053410	183054047	638	Promoter (<=1kb)	3	183054259	183055710	1452	1	Zm00001d042887	Zm00001d042887_T001	-212
180-1_peak_1902	3	183645300	183645797	498	Promoter (<=1kb)	3	183642446	183644875	2430	2	Zm00001d042907	Zm00001d042907_T001	-425
180-1_peak_1903	3	183675685	183675917	233	Promoter (<=1kb)	3	183675005	183676437	1433	2	Zm00001d042909	Zm00001d042909_T001	520
180-1_peak_1904	3	183993524	183994117	594	Promoter (<=1kb)	3	183994758	183996320	1563	1	Zm00001d042921	Zm00001d042921_T001	-641
180-1_peak_1905	3	184474640	184475163	524	Promoter (<=1kb)	3	184473764	184474312	549	2	Zm00001d042933	Zm00001d042933_T001	-328
180-1_peak_1906	3	184480796	184481247	452	Promoter (<=1kb)	3	184481243	184482319	1077	1	Zm00001d042934	Zm00001d042934_T001	0
180-1_peak_1907	3	184589426	184589692	267	Promoter (<=1kb)	3	184589461	184598254	8794	1	Zm00001d042939	Zm00001d042939_T001	0
180-1_peak_1908	3	184600492	184600794	303	Promoter (1-2kb)	3	184600405	184602349	1945	2	Zm00001d042940	Zm00001d042940_T001	1555
180-1_peak_1909	3	184602454	184602997	544	Promoter (<=1kb)	3	184601004	184602349	1346	2	Zm00001d042940	Zm00001d042940_T002	-105
180-1_peak_1910	3	184682553	184683007	455	Promoter (<=1kb)	3	184682796	184686562	3767	1	Zm00001d042948	Zm00001d042948_T001	0
180-1_peak_1911	3	184712556	184713180	625	Promoter (<=1kb)	3	184713010	184714362	1353	1	Zm00001d042950	Zm00001d042950_T001	0
180-1_peak_1912	3	185959359	185959669	311	Distal Intergenic	3	185995285	185995920	636	1	Zm00001d042988	Zm00001d042988_T001	-35616
180-1_peak_1913	3	186054149	186054472	324	Promoter (2-3kb)	3	186051536	186056554	5019	2	Zm00001d042993	Zm00001d042993_T001	2082
180-1_peak_1914	3	186056317	186056637	321	Promoter (<=1kb)	3	186051536	186056554	5019	2	Zm00001d042993	Zm00001d042993_T001	0
180-1_peak_1915	3	187191074	187191395	322	Promoter (1-2kb)	3	187190913	187193341	2429	2	Zm00001d043039	Zm00001d043039_T001	1946
180-1_peak_1916	3	187215887	187216347	461	Distal Intergenic	3	187197753	187198778	1026	1	Zm00001d043041	Zm00001d043041_T001	18134
180-1_peak_1917	3	187240221	187240689	469	Distal Intergenic	3	187244354	187246345	1992	1	Zm00001d043043	Zm00001d043043_T001	-3665
180-1_peak_1918	3	187240831	187241435	605	Promoter (2-3kb)	3	187244354	187246345	1992	1	Zm00001d043043	Zm00001d043043_T001	-2919
180-1_peak_1919	3	187242437	187243012	576	Promoter (1-2kb)	3	187244354	187246345	1992	1	Zm00001d043043	Zm00001d043043_T001	-1342
180-1_peak_1920	3	187243612	187244270	659	Promoter (<=1kb)	3	187244354	187246345	1992	1	Zm00001d043043	Zm00001d043043_T001	-84
180-1_peak_1921	3	187248367	187248694	328	Distal Intergenic	3	187244354	187246345	1992	1	Zm00001d043043	Zm00001d043043_T001	4013
180-1_peak_1922	3	187606967	187607598	632	Distal Intergenic	3	187601903	187601974	72	1	Zm00001d043053	Zm00001d043053_T001	5064
180-1_peak_1923	3	187607908	187608159	252	Distal Intergenic	3	187601903	187601974	72	1	Zm00001d043053	Zm00001d043053_T001	6005
180-1_peak_1924	3	188282431	188283038	608	Promoter (<=1kb)	3	188280572	188282595	2024	2	Zm00001d043069	Zm00001d043069_T001	0
180-1_peak_1925	3	188320096	188320371	276	Promoter (<=1kb)	3	188315697	188319408	3712	2	Zm00001d043070	Zm00001d043070_T001	-688
180-1_peak_1926	3	188420670	188420919	250	Distal Intergenic	3	188435277	188444464	9188	1	Zm00001d043075	Zm00001d043075_T001	-14358
180-1_peak_1927	3	188421591	188421811	221	Distal Intergenic	3	188435277	188444464	9188	1	Zm00001d043075	Zm00001d043075_T001	-13466
180-1_peak_1928	3	188423554	188423840	287	Distal Intergenic	3	188435277	188444464	9188	1	Zm00001d043075	Zm00001d043075_T001	-11437
180-1_peak_1929	3	188434197	188434582	386	Promoter (<=1kb)	3	188435277	188444464	9188	1	Zm00001d043075	Zm00001d043075_T001	-695
180-1_peak_1930	3	188434771	188435127	357	Promoter (<=1kb)	3	188435277	188444464	9188	1	Zm00001d043075	Zm00001d043075_T001	-150
180-1_peak_1931	3	188863184	188863532	349	Promoter (1-2kb)	3	188863997	188864635	639	2	Zm00001d043087	Zm00001d043087_T001	1103
180-1_peak_1932	3	188904768	188905068	301	Promoter (1-2kb)	3	188903623	188907357	3735	1	Zm00001d043089	Zm00001d043089_T001	1145
180-1_peak_1933	3	188905432	188905857	426	Promoter (1-2kb)	3	188903623	188907357	3735	1	Zm00001d043089	Zm00001d043089_T001	1809
180-1_peak_1934	3	188975268	188975992	725	Promoter (<=1kb)	3	188972859	188975389	2531	2	Zm00001d043090	Zm00001d043090_T001	0
180-1_peak_1935	3	189000481	189000828	348	Promoter (<=1kb)	3	188992038	189000231	8194	2	Zm00001d043091	Zm00001d043091_T005	-250
180-1_peak_1936	3	189128726	189129646	921	Promoter (<=1kb)	3	189129421	189137112	7692	1	Zm00001d043094	Zm00001d043094_T001	0
180-1_peak_1937	3	189145794	189146034	241	Promoter (<=1kb)	3	189146000	189147501	1502	1	Zm00001d043096	Zm00001d043096_T001	0
180-1_peak_1938	3	189158551	189160264	1714	Promoter (<=1kb)	3	189160211	189160861	651	1	Zm00001d043097	Zm00001d043097_T001	0
180-1_peak_1939	3	189312279	189312590	312	Promoter (<=1kb)	3	189313250	189316471	3222	1	Zm00001d043104	Zm00001d043104_T001	-660
180-1_peak_1940	3	189312755	189313273	519	Promoter (<=1kb)	3	189313250	189316471	3222	1	Zm00001d043104	Zm00001d043104_T001	0
180-1_peak_1941	3	189740323	189740543	221	Promoter (<=1kb)	3	189739582	189740244	663	2	Zm00001d043121	Zm00001d043121_T001	-79
180-1_peak_1942	3	189862359	189862777	419	Promoter (2-3kb)	3	189863955	189864845	891	2	Zm00001d043128	Zm00001d043128_T001	2068
180-1_peak_1943	3	189863130	189863352	223	Promoter (1-2kb)	3	189863955	189864845	891	2	Zm00001d043128	Zm00001d043128_T001	1493
180-1_peak_1944	3	189865237	189865786	550	Promoter (<=1kb)	3	189863955	189864845	891	2	Zm00001d043128	Zm00001d043128_T001	-392
180-1_peak_1945	3	189951460	189951726	267	Promoter (<=1kb)	3	189952124	189952192	69	1	Zm00001d043132	Zm00001d043132_T001	-398
180-1_peak_1946	3	189953143	189953395	253	Promoter (<=1kb)	3	189952625	189952697	73	2	Zm00001d043133	Zm00001d043133_T001	-446
180-1_peak_1947	3	189953750	189954032	283	Promoter (1-2kb)	3	189952625	189952697	73	2	Zm00001d043133	Zm00001d043133_T001	-1053
180-1_peak_1948	3	190162348	190162702	355	Promoter (<=1kb)	3	190157114	190162325	5212	2	Zm00001d043149	Zm00001d043149_T002	-23
180-1_peak_1949	3	190333212	190333437	226	Distal Intergenic	3	190313666	190317448	3783	1	Zm00001d043155	Zm00001d043155_T003	19546
180-1_peak_1950	3	190353369	190354478	1110	Promoter (1-2kb)	3	190355964	190358793	2830	1	Zm00001d043156	Zm00001d043156_T001	-1486
180-1_peak_1951	3	190354596	190355055	460	Promoter (<=1kb)	3	190355964	190358793	2830	1	Zm00001d043156	Zm00001d043156_T001	-909
180-1_peak_1952	3	190368484	190368936	453	Promoter (<=1kb)	3	190365184	190368453	3270	2	Zm00001d043158	Zm00001d043158_T005	-31
180-1_peak_1953	3	190420012	190420261	250	Distal Intergenic	3	190406604	190410452	3849	2	Zm00001d043166	Zm00001d043166_T002	-9560
180-1_peak_1954	3	190424402	190425203	802	Distal Intergenic	3	190406604	190410452	3849	2	Zm00001d043166	Zm00001d043166_T002	-13950
180-1_peak_1955	3	190633052	190633282	231	Promoter (1-2kb)	3	190628817	190634540	5724	2	Zm00001d043175	Zm00001d043175_T001	1258
180-1_peak_1956	3	190634881	190635122	242	Promoter (<=1kb)	3	190628861	190634540	5680	2	Zm00001d043175	Zm00001d043175_T003	-341
180-1_peak_1957	3	190635477	190635812	336	Promoter (<=1kb)	3	190628861	190634540	5680	2	Zm00001d043175	Zm00001d043175_T003	-937
180-1_peak_1958	3	190719454	190719735	282	Distal Intergenic	3	190701685	190704770	3086	1	Zm00001d043179	Zm00001d043179_T001	17769
180-1_peak_1959	3	191195269	191195514	246	Promoter (<=1kb)	3	191195628	191196614	987	1	Zm00001d043193	Zm00001d043193_T001	-114
180-1_peak_1960	3	191574388	191575118	731	Distal Intergenic	3	191580135	191580848	714	2	Zm00001d043205	Zm00001d043205_T001	5730
180-1_peak_1961	3	191576121	191576806	686	Distal Intergenic	3	191580135	191580848	714	2	Zm00001d043205	Zm00001d043205_T001	4042
180-1_peak_1962	3	191812290	191812659	370	Promoter (<=1kb)	3	191813023	191813262	240	2	Zm00001d043209	Zm00001d043209_T001	603
180-1_peak_1963	3	191813206	191813741	536	Promoter (<=1kb)	3	191813023	191813262	240	2	Zm00001d043209	Zm00001d043209_T001	0
180-1_peak_1964	3	192349709	192350689	981	Promoter (1-2kb)	3	192351750	192352115	366	1	Zm00001d043220	Zm00001d043220_T001	-1061
180-1_peak_1965	3	192351053	192351532	480	Promoter (<=1kb)	3	192351750	192352115	366	1	Zm00001d043220	Zm00001d043220_T001	-218
180-1_peak_1966	3	192358952	192359449	498	Promoter (1-2kb)	3	192360716	192362082	1367	1	Zm00001d043222	Zm00001d043222_T001	-1267
180-1_peak_1967	3	192749585	192750019	435	Promoter (<=1kb)	3	192749904	192751950	2047	1	Zm00001d043238	Zm00001d043238_T001	0
180-1_peak_1968	3	192750985	192751715	731	Promoter (<=1kb)	3	192749993	192751824	1832	1	Zm00001d043238	Zm00001d043238_T004	992
180-1_peak_1969	3	193125984	193126329	346	Promoter (1-2kb)	3	193126552	193127819	1268	2	Zm00001d043246	Zm00001d043246_T001	1490
180-1_peak_1970	3	193368178	193368483	306	Promoter (1-2kb)	3	193364496	193369646	5151	2	Zm00001d043253	Zm00001d043253_T001	1163
180-1_peak_1971	3	193710251	193710472	222	Distal Intergenic	3	193717028	193717492	465	2	Zm00001d043264	Zm00001d043264_T001	7020
180-1_peak_1972	3	193710945	193711193	249	Distal Intergenic	3	193717028	193717492	465	2	Zm00001d043264	Zm00001d043264_T001	6299
180-1_peak_1973	3	193713018	193713495	478	Distal Intergenic	3	193717028	193717492	465	2	Zm00001d043264	Zm00001d043264_T001	3997
180-1_peak_1974	3	193874293	193874670	378	Distal Intergenic	3	193860001	193860642	642	2	Zm00001d043269	Zm00001d043269_T001	-13651
180-1_peak_1975	3	194031340	194031709	370	Distal Intergenic	3	194032408	194067320	34913	2	Zm00001d043274	Zm00001d043274_T012	35611
180-1_peak_1976	3	194035359	194035625	267	Intron (Zm00001d043274_T001/Zm00001d043274, intron 22 of 26)	3	194032408	194067320	34913	2	Zm00001d043274	Zm00001d043274_T012	31695
180-1_peak_1977	3	194038613	194038833	221	Intron (Zm00001d043274_T001/Zm00001d043274, intron 22 of 26)	3	194032408	194067320	34913	2	Zm00001d043274	Zm00001d043274_T012	28487
180-1_peak_1978	3	194058511	194058784	274	Intron (Zm00001d043274_T001/Zm00001d043274, intron 15 of 26)	3	194032408	194067320	34913	2	Zm00001d043274	Zm00001d043274_T012	8536
180-1_peak_1979	3	194092874	194093094	221	Promoter (<=1kb)	3	194081757	194092833	11077	2	Zm00001d043274	Zm00001d043274_T021	-41
180-1_peak_1980	3	194093489	194094054	566	Promoter (<=1kb)	3	194081757	194092833	11077	2	Zm00001d043274	Zm00001d043274_T021	-656
180-1_peak_1981	3	194632846	194633110	265	Promoter (<=1kb)	3	194633151	194634332	1182	1	Zm00001d043289	Zm00001d043289_T001	-41
180-1_peak_1982	3	194740177	194740694	518	Distal Intergenic	3	194725969	194730816	4848	1	Zm00001d043292	Zm00001d043292_T003	14208
180-1_peak_1983	3	194807666	194808461	796	Promoter (<=1kb)	3	194807024	194810736	3713	1	Zm00001d043293	Zm00001d043293_T001	642
180-1_peak_1984	3	195376599	195376918	320	Intron (Zm00001d043305_T001/Zm00001d043305, intron 28 of 32)	3	195357035	195420767	63733	2	Zm00001d043305	Zm00001d043305_T003	43849
180-1_peak_1985	3	195377392	195377718	327	Intron (Zm00001d043305_T001/Zm00001d043305, intron 28 of 32)	3	195357035	195420767	63733	2	Zm00001d043305	Zm00001d043305_T003	43049
180-1_peak_1986	3	196322401	196322625	225	Promoter (<=1kb)	3	196323342	196324013	672	1	Zm00001d043318	Zm00001d043318_T001	-717
180-1_peak_1987	3	197152236	197152456	221	Promoter (<=1kb)	3	197152506	197154049	1544	1	Zm00001d043344	Zm00001d043344_T001	-50
180-1_peak_1988	3	197447201	197448139	939	Distal Intergenic	3	197452490	197455644	3155	2	Zm00001d043352	Zm00001d043352_T001	7505
180-1_peak_1989	3	197448274	197448597	324	Distal Intergenic	3	197452490	197455644	3155	2	Zm00001d043352	Zm00001d043352_T001	7047
180-1_peak_1990	3	197761259	197761542	284	Promoter (<=1kb)	3	197758311	197760565	2255	2	Zm00001d043365	Zm00001d043365_T001	-694
180-1_peak_1991	3	198370593	198370844	252	Promoter (<=1kb)	3	198369839	198370639	801	2	Zm00001d043386	Zm00001d043386_T001	0
180-1_peak_1992	3	198589231	198589859	629	Promoter (<=1kb)	3	198588278	198589171	894	2	Zm00001d043390	Zm00001d043390_T001	-60
180-1_peak_1993	3	198622528	198623178	651	Promoter (<=1kb)	3	198623256	198632610	9355	1	Zm00001d043392	Zm00001d043392_T001	-78
180-1_peak_1994	3	198726523	198726743	221	Promoter (2-3kb)	3	198729408	198730004	597	1	Zm00001d043399	Zm00001d043399_T001	-2665
180-1_peak_1995	3	198906612	198906832	221	Promoter (<=1kb)	3	198907070	198907852	783	1	Zm00001d043402	Zm00001d043402_T001	-238
180-1_peak_1996	3	199015936	199016441	506	Distal Intergenic	3	199019233	199021284	2052	2	Zm00001d043411	Zm00001d043411_T001	4843
180-1_peak_1997	3	200351625	200352247	623	Promoter (<=1kb)	3	200352833	200354707	1875	1	Zm00001d043444	Zm00001d043444_T001	-586
180-1_peak_1998	3	200440094	200440314	221	Promoter (1-2kb)	3	200441483	200442238	756	2	Zm00001d043450	Zm00001d043450_T001	1924
[truncated: 2,722 more rows]
