# Supplementary material for: ZmEREB180 modulates waterlogging tolerance in maize by regulating root development and antioxidant gene expression
Source: Plant Biotechnol J. 2025 Mar 9;23(6):2062–4. doi: 10.1111/pbi.70030 (PMC12120909; doi:10.1111/pbi.70030)
Supplement: Supplementary file 8 — Table S2 The overlapped genes in ZmEREB180 binding, ZmEREB180 overexpression line and under waterlogging stress. [file PBI-23-2062-s006.xlsx]

## Sheet: Table S2
Table S2. The overlapped genes in ZmEREB180 binding, ZmEREB180 overexpression line, and under waterlogging stress.
Gene_ID	ZmEREB180OE3 vs C01		C01 Waterlogging vs Normal
	Log2(Foldchange)	p-value	Log2(Foldchange)	p-value
Zm00001d034160	-0.730429	0.0164237	1.96459	2.3606e-24
Zm00001d014317	0.703317	0.0474539	2.15414	5.74206e-06
Zm00001d051981	2.15838	3.36872e-35	-1.82849	4.30824e-18
Zm00001d013220	2.43762	2.01864e-08	1.56138	0.000389172
Zm00001d016730	3.04135	6.46094e-07	4.96651	8.85007e-13
Zm00001d024597	-1.26667	0.00164699	-0.919992	4.07999e-06
Zm00001d003657	1.60013	0.00709077	1.81363	0.00141167
Zm00001d041920	0.978525	6.58687e-06	1.81113	1.63749e-24
Zm00001d028720	1.23803	0.0108278	-1.95633	0.000466531
Zm00001d028962	1.01217	0.0168153	2.49348	2.93617e-15
Zm00001d010175	2.85734	0.00637231	5.0851	1.49712e-11
Zm00001d010171	0.674333	0.00123855	0.913737	0.0236803
Zm00001d016950	1.34523	0.000135728	-1.07728	0.00308069
Zm00001d006947	4.0828	4.7643e-16	2.7696	0.00712172
Zm00001d006948	4.35633	2.55729e-22	2.22612	0.0155541
Zm00001d024574	1.08095	0.0456925	-1.95057	0.000256926
Zm00001d044181	-1.08417	0.0306345	-1.52257	3.60429e-08
Zm00001d043097	1.28644	0.000225207	0.913858	0.0136994
Zm00001d048307	1.19176	6.38568e-05	4.35472	3.45625e-78
Zm00001d014789	0.62712	0.0156595	1.06031	0.00627757
Zm00001d038971	1.18673	0.00610785	-0.806649	0.00708473
Zm00001d034130	1.63568	0.000112987	-1.92988	0.000500688
Zm00001d014780	1.54869	1.45965e-07	0.625469	0.00335919
Zm00001d035467	1.11262	0.0142337	-1.84344	0.000835622
Zm00001d039822	-0.748931	0.00812783	-0.753713	0.0236075
Zm00001d027613	1.54641	6.30482e-05	1.46297	1.43219e-05
Zm00001d028948	0.702188	0.0463984	1.03704	0.0015916
Zm00001d043087	-1.55187	0.0456787	-4.06554	3.87852e-18
Zm00001d027619	1.3941	0.0147674	1.54357	0.000249028
Zm00001d047209	0.695676	0.00111096	-0.730122	0.0089538
Zm00001d028941	1.88379	0.00184729	-2.44055	0.00209755
Zm00001d017868	0.608846	0.0392711	-1.67175	3.64213e-11
Zm00001d043911	0.930196	2.14732e-05	1.49449	1.31852e-06
Zm00001d025490	0.983554	0.0339015	3.45822	6.9515e-33
Zm00001d017622	-1.8411	2.01576e-10	1.8881	1.53027e-18
Zm00001d039400	-1.14823	0.0414777	-2.03204	4.27025e-07
Zm00001d038791	2.44583	7.23672e-13	0.887562	0.0113142
Zm00001d029853	1.96729	6.93651e-25	2.38352	5.50864e-46
Zm00001d038780	1.91306	0.000924142	-1.57512	0.0200149
Zm00001d015421	0.871406	0.00644908	1.29055	1.84616e-12
Zm00001d013003	2.61388	8.73658e-10	4.77231	1.14818e-49
Zm00001d008923	1.23438	0.0105582	2.04569	7.34346e-09
Zm00001d047492	-0.901963	0.00865968	0.783334	0.00282011
Zm00001d047017	2.55306	3.4058e-20	2.14171	1.33479e-21
Zm00001d039624	1.63371	9.90752e-08	2.90918	2.33345e-45
Zm00001d051977	0.616664	0.0352305	1.27485	3.19928e-06
Zm00001d025474	0.72336	0.0385783	2.49354	9.3329e-28
Zm00001d028742	4.09262	9.68319e-28	1.72459	2.04838e-06
Zm00001d053087	1.5585	1.53802e-06	0.963073	0.0120743
Zm00001d020395	-1.47204	0.028242	-2.85016	2.72351e-25
Zm00001d002965	1.97406	5.0735e-07	-1.85328	0.000537488
Zm00001d009118	0.675803	0.0308604	9.64792	0
Zm00001d047638	1.29414	0.0234065	1.41644	0.000519939
Zm00001d024755	2.30302	1.12406e-24	0.951097	0.00129571
Zm00001d015810	-0.66124	0.00966975	0.585573	0.0163611
Zm00001d012304	1.34549	0.00111305	3.733	2.93535e-29
Zm00001d014960	1.77921	1.73073e-05	-1.78652	0.0039139
Zm00001d001862	2.29536	0.000935649	2.12465	0.00246254
Zm00001d009103	1.24367	0.00524774	8.84709	2.76924e-283
Zm00001d045203	1.97765	0.0363163	3.55796	1.8351e-05
Zm00001d018058	3.10539	4.30807e-14	1.99506	0.000619644
Zm00001d037810	1.90898	1.32806e-14	3.30014	6.82189e-15
Zm00001d038908	-1.03431	3.91637e-05	-1.12248	0.0118606
Zm00001d014945	3.40417	4.44226e-07	6.54564	2.43164e-66
Zm00001d013857	1.8944	3.09606e-20	-2.15725	5.5195e-07
Zm00001d043480	2.03945	8.68795e-11	2.36288	1.7387e-17
Zm00001d022327	3.07373	5.45054e-08	-2.34502	0.00618924
Zm00001d046997	-1.04791	0.0415368	-0.709796	0.00833345
Zm00001d033271	2.19158	0.000481592	3.03227	0.00555102
Zm00001d038969	1.1228	0.0455079	-1.08967	0.0309367
Zm00001d035455	1.43822	1.14084e-05	-1.08406	0.022305
Zm00001d036787	1.47037	0.0282185	4.51346	5.80237e-24
Zm00001d022139	2.24215	3.46878e-12	1.66959	8.46219e-10
Zm00001d047676	1.22452	5.28405e-17	3.68246	1.1111e-62
Zm00001d002520	-1.18164	6.25607e-07	0.993986	0.00436217
Zm00001d021288	-1.17292	0.0261967	-2.60229	1.4175e-05
Zm00001d038717	2.92542	5.35979e-14	5.37333	1.48929e-50
Zm00001d046574	1.59795	0.0019367	1.46959	0.00246173
Zm00001d011228	2.3273	4.14784e-10	1.99837	0.0378864
Zm00001d036768	1.68605	0.000862767	2.63894	2.13069e-07
Zm00001d034109	2.46523	1.26729e-56	2.17995	1.75421e-08
Zm00001d043293	2.06983	8.5502e-08	1.12706	0.0115098
Zm00001d024531	2.04432	1.76461e-06	-1.14808	0.000445937
Zm00001d005813	1.10789	0.0112232	-1.49489	0.045688
Zm00001d002549	-2.24117	3.42406e-09	2.45221	5.90697e-13
Zm00001d002540	1.51741	4.16304e-12	1.43901	3.3655e-10
Zm00001d012322	1.27377	0.0413092	3.67007	1.60338e-16
Zm00001d014984	-1.16081	0.0024843	-1.85251	0.01095
Zm00001d014507	0.96207	0.00189703	-1.36542	1.20519e-08
Zm00001d002535	-1.59025	2.85619e-06	1.66563	0.000475715
Zm00001d043043	0.962288	0.0125551	1.14685	0.00268827
Zm00001d046318	3.40199	2.6379e-06	1.85886	0.0155309
Zm00001d043318	2.66038	1.13153e-10	-2.08041	0.0090925
Zm00001d034601	1.09767	0.00715578	0.853982	0.0131143
Zm00001d019207	0.963014	0.000386607	2.96015	4.80325e-28
Zm00001d033510	3.13157	7.87275e-23	-0.932307	0.00600525
Zm00001d015091	1.32413	1.03195e-05	1.60167	1.28674e-09
Zm00001d032669	1.70956	9.25014e-07	1.08995	0.0323504
Zm00001d033517	2.52279	0.000467357	-2.78395	0.000235029
Zm00001d009631	0.814746	1.45315e-06	1.95124	1.08825e-28
Zm00001d044405	1.14568	7.7559e-05	0.834912	0.0116665
Zm00001d008540	-1.35849	1.77701e-11	1.33315	1.50258e-08
Zm00001d011735	0.86359	0.0489268	2.68151	1.29755e-24
Zm00001d033745	-0.883261	0.0442202	-0.775479	0.0390484
Zm00001d042453	1.10357	2.59656e-26	3.17555	1.11359e-159
Zm00001d021775	2.25851	5.67937e-12	3.08298	1.70351e-32
Zm00001d020685	-0.757217	0.0148286	0.827205	0.000143998
Zm00001d042455	-0.701661	0.00110504	0.850673	3.44232e-06
Zm00001d042214	1.51591	3.64346e-05	-1.57708	0.034201
Zm00001d009660	-0.738815	0.00962747	2.54451	8.84942e-29
Zm00001d039037	2.79242	3.16348e-26	1.02904	5.11401e-05
Zm00001d042449	3.54081	3.08015e-11	6.42304	1.13867e-57
Zm00001d019422	1.01786	1.01928e-08	-1.46239	2.14182e-07
Zm00001d049080	0.786116	0.00231395	1.13718	9.78614e-14
Zm00001d038195	0.757011	0.0398488	-1.34655	6.00872e-06
Zm00001d052061	0.960601	6.29165e-06	1.20729	2.8243e-22
Zm00001d028392	-0.772179	8.39174e-05	0.96703	3.22533e-09
Zm00001d020429	3.40384	1.97484e-32	2.52613	1.10097e-10
Zm00001d018103	0.821262	2.35323e-05	1.60871	6.50933e-07
Zm00001d018106	2.28496	1.0447e-10	3.02902	9.44118e-11
Zm00001d032873	1.42739	9.40507e-06	2.84986	7.41361e-44
Zm00001d043762	0.810768	0.0116999	1.50067	8.63566e-09
Zm00001d006170	1.11555	0.0365712	3.86612	3.19949e-20
Zm00001d011527	1.41485	0.000514682	1.19193	0.0301692
Zm00001d042022	1.30412	5.37264e-06	2.6262	9.79807e-14
Zm00001d029047	1.04499	1.91802e-05	-0.58631	0.00258304
Zm00001d044442	2.58168	7.33088e-13	3.31733	2.10691e-13
Zm00001d008581	0.80662	0.0165451	1.48761	1.7906e-06
Zm00001d031127	1.30956	0.0260721	8.87816	8.95863e-206
Zm00001d017084	2.21766	2.11276e-07	1.64642	0.0088525
Zm00001d043344	1.14572	0.00537867	1.46975	0.0413495
Zm00001d046852	1.21983	2.33743e-05	-1.21476	0.00386881
Zm00001d021576	2.0882	8.04035e-09	-5.91258	5.57957e-05
Zm00001d047937	1.68543	2.55382e-08	1.55998	2.91497e-05
Zm00001d052253	2.61262	2.73483e-18	2.21522	9.57035e-12
Zm00001d052015	-1.52854	0.00967842	1.67122	6.47527e-08
Zm00001d021781	2.71155	2.66366e-07	6.3857	1.32087e-76
Zm00001d025901	1.4966	9.96351e-10	1.44527	3.3502e-09
Zm00001d001976	1.47115	0.00384274	2.13456	0.0329145
Zm00001d020697	-1.23905	2.77134e-06	2.34999	6.28063e-26
Zm00001d021303	2.8615	1.17623e-19	0.90138	0.0364733
Zm00001d007037	1.2258	0.000877149	0.997217	0.00460523
Zm00001d007274	-1.25986	0.00177684	0.909248	4.41344e-07
Zm00001d039066	-0.642193	0.0194739	-0.580628	0.052208
Zm00001d034615	1.9995	3.366e-05	2.86166	1.80173e-20
Zm00001d010421	1.10563	4.45322e-07	0.942271	1.76467e-08
Zm00001d017060	0.725028	0.000287782	3.84307	8.6354e-219
Zm00001d043564	-1.97557	0.028564	3.41301	2.43059e-19
Zm00001d050247	2.81822	2.9585e-19	2.25824	5.46845e-07
Zm00001d005439	1.97073	0.0020577	3.53624	1.56871e-14
Zm00001d049016	-2.18133	3.53248e-06	1.70135	1.341e-10
Zm00001d048165	1.29331	1.3296e-05	-0.740516	0.0338819
Zm00001d002161	2.20859	0.000760545	7.08818	4.04487e-58
Zm00001d020609	0.667274	0.0233118	1.69728	3.8039e-21
Zm00001d010800	2.06716	0.0194545	9.02521	1.79247e-73
Zm00001d032811	0.839733	6.67473e-07	-0.628999	0.0031951
Zm00001d016588	-0.94063	0.000908554	1.0374	0.0216156
Zm00001d016586	1.71501	4.91524e-10	1.16837	0.00191243
Zm00001d002158	1.7419	0.00340127	3.81513	1.36035e-17
Zm00001d002159	1.49225	0.00104303	4.14059	8.34337e-27
Zm00001d052209	2.18337	1.83477e-07	-1.63994	0.000216843
Zm00001d006759	0.753538	0.000507171	0.785726	0.0478413
Zm00001d031726	0.871914	0.045121	-1.2948	0.00301572
Zm00001d006753	3.51099	5.10283e-11	4.87174	3.38054e-34
Zm00001d029892	-1.74224	3.72632e-05	-1.39533	0.00139736
Zm00001d028565	1.10973	0.000347896	-1.70222	1.28703e-08
Zm00001d005664	2.2706	0.000401363	-2.85515	0.000780518
Zm00001d017648	2.85849	0.0071975	2.9915	0.00146158
Zm00001d039674	0.965545	0.00506865	1.0751	0.00089837
Zm00001d053544	0.740137	0.0443086	-0.851022	0.0334836
Zm00001d043932	2.66362	1.88592e-05	3.83644	3.91977e-11
Zm00001d003035	2.4223	2.37974e-16	2.71483	3.03123e-24
Zm00001d038576	1.73514	0.000143869	0.955682	0.00661149
Zm00001d017419	1.09199	7.91633e-06	-1.12603	0.000116185
Zm00001d039426	1.57577	4.93942e-06	-1.55308	0.0109382
Zm00001d025279	1.46257	3.83601e-05	-0.84725	0.0210818
Zm00001d031949	-1.05651	0.0168479	-2.54429	9.52948e-06
Zm00001d002175	1.76959	3.13342e-07	-1.07952	0.0182516
Zm00001d006534	0.91709	0.00697439	1.31019	0.0138465
Zm00001d026121	1.50495	3.01108e-10	0.861125	0.0153101
Zm00001d028303	1.29866	6.9747e-06	0.589672	0.0458754
Zm00001d021726	1.63076	5.10368e-05	1.14636	0.0222777
Zm00001d021727	3.08899	2.40692e-09	1.77776	0.0356378
Zm00001d038165	1.14273	4.98582e-05	2.66518	2.24396e-34
Zm00001d039011	1.57148	4.18601e-05	0.996734	0.000414518
Zm00001d049061	0.970226	0.00295954	-1.41979	0.0101872
Zm00001d006329	1.37115	2.70769e-06	0.85799	0.000434704
Zm00001d020631	1.38905	0.001029	6.61202	1.12802e-58
Zm00001d043512	1.62716	1.2339e-05	2.60848	4.59793e-09
Zm00001d020872	-0.75073	0.0332703	1.39578	2.8455e-05
Zm00001d021977	3.04128	1.24747e-12	2.2278	0.00559366
Zm00001d043740	4.3925	1.22302e-13	2.02813	0.0108681
Zm00001d006551	2.19274	5.22108e-25	1.39413	1.4371e-22
Zm00001d003048	3.57914	2.14965e-12	1.90373	0.00484943
Zm00001d043742	1.03134	0.0358724	1.39372	0.0256641
Zm00001d006591	3.57176	3.847e-16	1.61198	0.0277554
Zm00001d021946	2.64326	3.76489e-14	2.01957	0.000237959
Zm00001d032601	-2.19201	0.0178595	-2.28961	0.0111174
Zm00001d053746	3.18366	4.30758e-11	-1.3146	0.0279831
Zm00001d032608	2.93814	6.49347e-09	-2.73818	0.000172851
Zm00001d053748	-1.78679	0.00168776	-3.02842	4.67746e-05
Zm00001d010814	-1.30144	3.10585e-12	-1.65921	2.23963e-09
Zm00001d038151	2.25998	9.64296e-18	1.86293	1.1229e-09
Zm00001d028572	0.601506	6.42177e-05	2.40481	1.18563e-26
Zm00001d006585	-2.10333	0.0489268	-3.48799	0.00178505
Zm00001d006582	0.599745	0.00994917	1.07368	0.000241884
Zm00001d018306	3.72208	2.00449e-08	-2.59135	0.0239342
Zm00001d036197	1.64749	0.011365	2.44199	6.40215e-07
Zm00001d021955	1.4598	0.000278765	-1.39821	0.00297125
Zm00001d017212	2.10108	1.14815e-06	-2.03701	9.10959e-05
Zm00001d013097	1.52941	0.00506315	-1.23362	0.0438453
Zm00001d017457	2.9083	4.01242e-11	-1.55331	0.0504164
Zm00001d029673	0.646138	0.0128582	3.28085	3.86964e-176
Zm00001d037052	0.841827	7.35144e-05	1.3695	7.38035e-21
Zm00001d003064	0.924903	0.000242522	2.3514	9.32141e-19
Zm00001d006331	2.1242	5.74412e-11	1.62186	1.03927e-05
Zm00001d010075	1.5523	5.23817e-07	-1.08633	0.00459362
Zm00001d042909	1.77645	1.46046e-07	3.41317	1.75535e-23
Zm00001d051863	7.2224	2.28046e-26	3.54062	1.16699e-05
Zm00001d027982	0.623294	0.0155221	1.31608	4.37962e-08
Zm00001d027742	-1.96362	6.76472e-09	1.76401	2.63121e-06
Zm00001d025323	-0.599907	0.039725	0.713844	0.000546249
Zm00001d034031	2.15351	1.50304e-05	-1.32528	0.0220839
Zm00001d034037	-0.831466	0.01887	1.4534	1.1101e-11
Zm00001d017951	1.29854	0.0238873	-1.50868	0.0289809
Zm00001d002435	1.26945	0.00190703	-1.14352	0.0392341
Zm00001d053818	2.99755	4.17141e-36	1.68794	5.74102e-05
Zm00001d013325	0.611506	0.0299727	1.08431	3.40305e-07
Zm00001d038860	1.19889	2.6379e-06	2.09121	1.03916e-06
Zm00001d025788	-0.875028	0.00367064	-1.41349	0.00011518
Zm00001d022277	0.754704	0.00887738	-1.1724	1.96715e-07
Zm00001d010066	0.90229	0.000666546	2.61766	1.41812e-46
Zm00001d015515	2.49505	9.04463e-10	1.25456	0.000754074
Zm00001d014422	2.50689	5.52723e-27	2.8469	1.96662e-125
Zm00001d025798	0.709109	0.00370036	0.75956	0.00211895
Zm00001d025799	1.89763	4.01185e-15	2.8241	1.64712e-89
Zm00001d048411	1.64605	0.0161822	2.24301	0.0081985
Zm00001d044291	1.39885	0.00106265	1.56869	2.80575e-10
Zm00001d028826	2.62834	8.06637e-07	-1.68906	0.0147207
Zm00001d020915	0.657343	0.0201474	1.45212	0.00248513
Zm00001d039535	1.02044	9.86118e-06	1.15195	2.91497e-05
Zm00001d039532	2.28761	0.00612258	2.31458	0.00230147
Zm00001d036020	1.19795	1.03764e-07	-1.13775	2.23418e-07
Zm00001d013385	1.10516	0.00685713	-1.24649	0.0511539
Zm00001d038448	1.86492	1.31648e-07	-1.22617	0.00401501
Zm00001d029969	1.4454	2.69119e-06	-1.53117	0.0085514
Zm00001d027548	0.930832	0.000222536	-1.67029	4.91545e-10
Zm00001d048008	0.850636	0.0113205	-1.57411	3.52492e-08
Zm00001d014489	-1.14479	4.02134e-08	-1.53622	2.14544e-13
Zm00001d041608	1.78825	3.3592e-13	1.96143	1.07186e-14
Zm00001d016664	1.87936	1.16476e-08	1.11524	0.000668899
Zm00001d027557	1.32698	5.1177e-12	1.26419	1.14858e-07
Zm00001d029738	2.26222	0.00102304	3.49962	1.82867e-08
Zm00001d004413	1.3387	0.0436275	3.64686	3.84346e-28
Zm00001d002476	-2.05831	0.00169237	-4.47596	7.02374e-07
Zm00001d012279	2.8048	9.75368e-09	-2.51657	5.41719e-05
Zm00001d035157	2.27808	1.93323e-18	1.86718	1.17903e-08
Zm00001d018810	-0.789651	0.0464666	-1.80306	5.05592e-05
Zm00001d027763	-0.940148	0.00718408	1.33549	0.000607546
Zm00001d017976	1.42638	2.62826e-05	1.26757	0.0274054
Zm00001d018827	-1.27683	0.000104455	-1.32087	0.00932767
Zm00001d012285	1.11994	0.00191192	0.823675	0.0096382
Zm00001d026447	-0.883916	0.00162278	0.751321	0.00845945
Zm00001d005766	1.19791	0.0424846	-2.51819	3.49511e-05
Zm00001d033595	-1.75779	0.000465673	-3.75454	1.90368e-14
Zm00001d034205	3.73002	1.81373e-34	2.05545	7.35105e-09
Zm00001d011561	1.7275	8.70248e-17	0.608308	0.00139866
Zm00001d022451	2.99992	9.69922e-07	-2.32557	0.00640466
Zm00001d002601	-0.682749	0.00335127	2.24472	5.99826e-21
Zm00001d043390	-1.14579	8.35615e-05	0.678097	0.0314762
Zm00001d027900	4.08557	1.16261e-19	1.95809	0.0184674
Zm00001d048601	1.17772	0.00118576	-0.920905	0.0180925
Zm00001d034673	-0.878913	0.00650826	1.16693	2.19462e-06
Zm00001d036615	-1.02347	0.00586846	-1.09823	0.000182833
Zm00001d047981	1.00618	0.0498962	8.49259	1.41051e-135
Zm00001d022461	3.45839	5.90658e-08	8.09909	4.21796e-83
Zm00001d020042	1.10937	0.000906658	-1.41887	3.09806e-05
Zm00001d043386	0.985474	0.00967228	2.7501	2.31134e-24
Zm00001d022469	-0.614371	0.00356663	0.90014	1.01783e-06
Zm00001d006199	-0.697247	0.0414367	-1.57058	1.69947e-06
Zm00001d008171	1.4734	2.98384e-10	-0.730191	0.0248293
Zm00001d002864	1.44261	1.21307e-10	-1.16273	7.19533e-06
Zm00001d002623	2.31857	2.02367e-12	2.98314	8.95535e-16
Zm00001d025943	1.95	0.00217048	2.01609	0.000351535
Zm00001d019034	1.03057	0.00487662	0.592686	0.00581735
Zm00001d020496	1.13786	8.1148e-05	0.855395	3.42732e-08
Zm00001d045311	-1.13814	9.66176e-06	1.92731	9.8353e-07
Zm00001d024852	3.8318	9.09112e-08	3.29344	0.0100722
Zm00001d009010	-1.18409	3.86881e-05	-2.37611	8.27082e-22
Zm00001d012401	0.962935	0.0405687	2.47568	1.90714e-10
Zm00001d034655	2.14955	7.80457e-19	1.44241	0.000381764
Zm00001d000438	-3.63344	4.51922e-10	-2.68314	9.78494e-05
Zm00001d013786	-1.37362	6.25679e-07	2.7128	5.32804e-16
Zm00001d012456	3.9579	2.17839e-12	2.81121	5.22465e-07
Zm00001d016811	0.738731	0.00314485	1.19513	3.47365e-08
Zm00001d027708	2.32765	5.4959e-10	3.08785	1.27128e-23
Zm00001d032069	3.74668	1.512e-16	2.12242	6.01956e-05
Zm00001d021160	2.62107	3.49323e-07	1.22799	0.0442284
Zm00001d027948	3.47401	0.000192972	6.63815	1.92882e-06
Zm00001d002405	0.750647	0.0186351	1.03039	0.000447563
Zm00001d022017	1.81366	0.0425548	2.20381	1.08177e-07
Zm00001d008181	-1.20467	9.63826e-10	0.789372	0.000370017
Zm00001d014642	1.32255	0.00389538	-2.09628	4.30253e-07
Zm00001d045361	3.04699	2.6313e-36	6.98986	1.64806e-123
Zm00001d028806	1.22767	0.011489	-1.84452	0.00298221
Zm00001d014613	2.44363	0.000237573	2.98649	2.21397e-28
Zm00001d036402	0.971103	0.017067	1.99463	1.25312e-05
Zm00001d027925	2.57805	5.12798e-17	3.26699	9.83629e-51
Zm00001d004848	1.01761	0.0255911	-2.25139	2.27561e-05
Zm00001d004847	1.23735	0.0313567	-2.5667	0.00295659
Zm00001d044024	1.00863	0.0195992	2.22642	1.15532e-28
Zm00001d021389	1.11151	0.000386607	2.36582	4.46547e-28
Zm00001d049954	0.802815	0.000147128	0.711442	1.3835e-07
Zm00001d003750	1.90255	0.000764798	2.17602	7.25922e-06
Zm00001d054046	-0.704822	0.0166658	-1.3782	1.66452e-05
Zm00001d037724	3.74745	2.02367e-12	8.51718	6.09714e-172
Zm00001d049940	1.91337	1.16695e-09	3.0334	4.65948e-21
Zm00001d002896	0.855209	0.035929	2.9408	2.47413e-23
Zm00001d044254	-2.11059	0.00424396	-1.813	2.2396e-07
Zm00001d044253	2.99939	4.20101e-13	1.62004	0.0127791
Zm00001d002410	3.81047	3.62826e-24	2.31943	0.00167861
Zm00001d022002	5.16679	4.51039e-06	5.33494	0.00144204
Zm00001d042108	1.59873	0.000486202	-0.926546	0.0496741
Zm00001d029371	2.74635	8.76676e-11	2.27128	1.67484e-08
Zm00001d010751	1.62998	4.77846e-05	5.03265	2.52986e-123
Zm00001d031454	1.18412	0.000738147	-1.64133	1.79731e-11
Zm00001d017152	2.90756	3.2577e-12	1.65729	0.0122996
Zm00001d006489	1.33776	0.0201394	1.85014	0.00032815
Zm00001d008665	0.704159	0.0129855	2.12801	1.6464e-12
Zm00001d046939	2.59378	1.20569e-30	1.3292	4.84832e-07
Zm00001d052164	-1.42238	0.00060629	2.26188	1.11913e-08
Zm00001d019576	-0.854459	0.00847357	-0.80683	0.000132244
Zm00001d033862	2.90145	2.65742e-11	3.43024	2.38287e-17
Zm00001d032532	1.49172	7.63693e-06	-1.28999	0.00316612
Zm00001d044995	2.71607	7.49422e-14	2.09872	3.086e-07
Zm00001d021413	0.606654	0.020108	1.85456	5.87049e-08
Zm00001d043665	1.65275	0.000830661	-1.64475	0.00598636
Zm00001d044747	-0.982977	5.53402e-08	0.730359	0.00440105
Zm00001d031677	1.426	1.40617e-05	1.63941	4.59916e-09
Zm00001d034944	1.30603	5.88278e-08	-1.71889	3.59194e-14
Zm00001d043411	3.48915	1.59484e-09	4.14182	8.64847e-30
Zm00001d043653	0.675994	0.0358941	2.66529	7.62358e-23
Zm00001d043652	2.57673	1.35429e-19	-1.87216	3.04022e-15
Zm00001d004086	0.82331	0.000564893	1.00767	0.00420871
Zm00001d021861	0.811221	0.0206249	-1.6063	4.68701e-06
Zm00001d044744	3.50127	1.85376e-25	-1.40889	0.00155448
Zm00001d028273	1.075	0.00123976	-0.64218	0.0153322
Zm00001d052189	4.14148	1.39499e-23	1.96863	6.21109e-05
Zm00001d017383	0.714566	0.00148736	-0.811442	0.0084098
Zm00001d017381	1.67458	0.0246828	3.39311	3.02328e-05
Zm00001d006016	1.05595	0.00130619	2.82131	6.99896e-16
Zm00001d038061	2.27545	1.90696e-06	4.64691	9.10915e-26
Zm00001d011838	2.55484	0.0109655	3.82562	0.00248105
Zm00001d029359	2.2906	3.04232e-10	2.06292	2.07052e-07
Zm00001d042313	0.654415	6.65222e-06	1.65405	5.94068e-13
Zm00001d021208	1.67826	0.00252492	-2.38816	1.75198e-06
Zm00001d009555	0.963278	5.10929e-06	0.920276	1.97337e-06
Zm00001d011655	2.26748	5.40468e-07	-1.75253	6.996e-05
Zm00001d001826	-0.878528	0.0168464	-0.898715	0.00526738
Zm00001d024960	3.37196	9.27937e-11	1.32935	0.0381909
Zm00001d043220	2.04484	0.00030019	4.79369	2.72946e-32
Zm00001d035609	-1.87416	0.0116989	1.60767	0.000376163
Zm00001d042376	-1.60154	0.00527699	1.14562	0.00136602
Zm00001d024725	3.87602	0.000565006	3.23186	0.0203117
Zm00001d012749	0.928189	0.000244223	0.59031	0.0326266
Zm00001d022518	-0.84226	0.0102142	1.49435	2.34311e-14
Zm00001d028064	-1.7971	3.58846e-12	3.55473	1.95542e-46
Zm00001d036925	-1.71706	1.18893e-05	0.964316	0.000106742
Zm00001d034501	1.15084	0.00735176	-1.50695	0.000443204
Zm00001d052137	-0.605107	0.0138698	-1.0449	0.0107665
Zm00001d047812	0.687648	1.26341e-06	0.620607	2.28727e-05
Zm00001d023843	2.06293	3.29704e-08	1.38067	0.0176143
Zm00001d047814	0.780587	0.0431624	-1.51317	0.00869685
Zm00001d020332	1.48295	0.0118535	-2.67922	0.0139048
Zm00001d043209	1.96927	9.54986e-05	3.24554	2.73876e-07
Zm00001d019358	1.10543	2.42349e-09	0.779728	0.0020657
Zm00001d036918	1.90465	4.04982e-08	1.15369	0.000176178
Zm00001d011638	3.06763	2.08376e-50	1.17181	0.0125349
Zm00001d011639	1.07385	7.20563e-06	2.01516	1.67394e-14
Zm00001d042116	2.68181	1.74659e-15	0.819642	0.0283618
Zm00001d042114	2.5038	1.66447e-10	3.85762	1.26607e-57
Zm00001d017547	2.28115	4.03059e-10	0.875177	0.0456731
Zm00001d043838	2.04924	3.8144e-10	1.8848	1.00173e-09
Zm00001d048294	3.28163	1.59395e-09	2.52762	1.72953e-06
Zm00001d016697	1.17421	1.55581e-05	-1.68044	0.00232982
Zm00001d051468	4.01536	6.60378e-11	2.08073	0.00251228
Zm00001d026018	1.51346	3.69179e-08	1.38089	1.80873e-06
Zm00001d026012	-1.27888	0.000381724	1.42822	3.36209e-10
Zm00001d002283	2.25943	2.64037e-17	2.82497	1.17509e-17
Zm00001d040561	-0.954532	0.00030639	0.677045	0.001701
Zm00001d040318	1.53409	1.49232e-12	1.07698	5.13404e-06
Zm00001d026271	1.36553	0.0171541	1.54368	0.00232982
Zm00001d028686	1.71096	6.60822e-06	-1.04305	0.00380709
Zm00001d005300	-1.40582	0.00153992	-1.15349	0.00486944
Zm00001d026269	0.724713	0.014628	0.808279	0.000841741
Zm00001d014258	0.898548	0.00350727	5.58203	0
Zm00001d044906	3.57926	5.35185e-26	3.09777	4.97445e-07
Zm00001d017762	2.91692	5.03119e-56	3.6767	2.47302e-45
Zm00001d013163	2.94671	1.21288e-14	-1.87495	0.00182491
Zm00001d051484	-1.55989	0.00468446	-3.011	5.48965e-08
Zm00001d048027	1.55492	0.00105157	-1.04793	0.049187
Zm00001d029506	1.44332	1.0649e-05	5.89861	5.1005e-107
Zm00001d031833	2.2407	1.17051e-11	-1.77913	1.55374e-08
Zm00001d002069	-0.901438	0.0038246	1.0027	0.000820123
Zm00001d017539	2.09574	0.00173032	2.05079	2.70647e-05
Zm00001d020702	2.26571	1.96551e-11	1.93599	0.00482205
Zm00001d039542	2.29555	0.0367094	1.53382	0.0230422
Zm00001d051496	1.61153	8.42356e-06	-2.12473	0.000645102
Zm00001d015356	-0.860955	0.00135817	1.19306	0.00649438
Zm00001d004472	2.30553	7.13115e-11	-0.794141	5.59848e-07
Zm00001d038288	2.63995	1.63775e-08	3.0041	7.7866e-09
Zm00001d029321	1.59325	0.00242564	-1.33794	0.0229898
Zm00001d006688	0.761808	0.0121105	-0.640225	0.022064
Zm00001d021842	1.17745	2.23434e-07	1.07026	8.24358e-12
Zm00001d010965	1.09948	0.000487675	1.30907	0.00187483
Zm00001d009705	3.51188	5.65264e-09	2.27837	0.0275922
Zm00001d044950	3.59422	0.00140924	2.96065	0.0051825
Zm00001d031635	1.17401	1.76951e-07	1.26462	1.10864e-08
Zm00001d039120	1.05811	2.5308e-06	1.24648	1.86962e-05
Zm00001d028230	2.65107	1.39947e-07	1.24441	0.0251588
Zm00001d042993	0.898879	0.00957553	1.13033	0.0165188
