# Supplementary material for: ZmEREB180 modulates waterlogging tolerance in maize by regulating root development and antioxidant gene expression
Source: Plant Biotechnol J. 2025 Mar 9;23(6):2062–4. doi: 10.1111/pbi.70030 (PMC12120909; doi:10.1111/pbi.70030)
Supplement: Supplementary file 9 — Table S3 The primers for the qRT‐PCR used in the present study. [file PBI-23-2062-s009.xlsx]

## Sheet: Sheet1
Table S3. The primers for the qRT-PCR used in the present study.
Gene	Forward	Reverse
ZmLBD5	CTTCCACCTCCTCCAAGCAC	CTGGTCGTGGTCGTGGTC
ZmLBD38	GTCTTCCAACGCCTCCAAGG	GTTCTGGCTCGACGACCATC
ZmPOD12	CCAACGCCTTCGACAACAAG	TTGACCTGCCCCATCTTGAC
ZmPOD55	AAGAACGAGACGGTGGTCAC	CGTTGTTCTTGGACGCGATC
ZmGST8	GAGATCGTCCCCATGAGCAG	TATGGTATGTTCCCGCTGGC
ZmGST31	TGCACAAGAAGATCCCCGTC	GCCATAGGTGACGCTGAACT
